# Supplementary material for: Molecular epidemiology and pathogenicity of H5N1 and H9N2 avian influenza viruses in clinically affected chickens on farms in Bangladesh
Source: Emerg Microbes Infect. 2021 Nov 29;10(1):2223–34. doi: 10.1080/22221751.2021.2004865 (PMC8635652; doi:10.1080/22221751.2021.2004865)
Supplement: Table_S3.xlsx [file TEMI_A_2004865_SM8293.xlsx]

## Sheet: H5HA
H5HA	36	48	53	113	115	117	118	120	123	124	126	129	136	138	139	140	141	152	153	162	182	185	189		Key
A/chicken/Bangladesh/362/2007	T	K	R	K	Q	I	P	N	S	D	E	S	P	Q	G	R	S	K	K	I	N	A	R		Pre-2012 viruses shaded blue
A/chicken/Bangladesh/363/2007	T	K	R	K	Q	I	P	S	S	D	E	S	P	Q	G	R	S	K	K	I	N	A	R		2012 viruses shaded red
A/chicken/Bangladesh/364/2007	T	K	R	K	Q	I	P	S	S	D	E	S	P	Q	G	R	S	K	K	I	N	A	R		Post-2012 viruses shaded green
A/chicken/Bangladesh/376/2007	T	K	R	K	Q	I	P	S	S	D	E	S	P	Q	G	R	S	K	K	I	N	A	R		Variable amino acids in red boxes
A/chicken/Bangladesh/380/2007	T	K	R	K	Q	I	P	S	S	D	E	S	P	Q	G	R	S	K	K	I	N	A	R		2010 wild migratory isolate sequences in purple
A/chicken/Bangladesh/382/2007	T	K	R	K	Q	I	P	S	S	D	E	S	P	Q	G	R	S	K	K	I	N	A	R
A/chicken/Bangladesh/394/2007	T	K	R	K	Q	I	P	S	S	D	E	S	P	Q	G	R	S	K	K	I	N	A	R
A/chicken/Bangladesh/490/2007	T	K	R	K	Q	I	P	S	S	D	E	S	P	Q	G	R	S	K	K	I	N	A	R
A/chicken/Bangladesh/531/2007	T	K	R	K	Q	I	P	S	S	D	E	S	P	Q	G	R	S	K	K	I	N	A	R
A/chicken/Bangladesh/BL-4/2007	T	K	R	K	Q	I	P	S	S	D	E	S	P	Q	G	R	S	K	K	I	N	A	R
A/chicken/Bangladesh/FDIL(G)-502/2007	T	K	R	K	Q	I	P	S	S	D	E	S	P	Q	G	R	S	K	K	I	N	A	R
A/chicken/Bangladesh/FDIL(G)500/2007	T	K	R	K	Q	I	P	S	S	D	E	S	P	Q	G	R	S	K	K	I	N	A	R
A/chicken/Bangladesh/FDIL(G)514/2007	T	K	R	K	Q	I	P	S	S	D	E	S	P	Q	G	R	S	K	K	I	N	A	R
A/chicken/Bangladesh/FDIL(J)32/2007	T	K	R	K	Q	I	P	S	S	E	E	S	P	Q	G	R	S	K	K	I	N	A	R
A/chicken/Bangladesh/BL-84T/2008	T	K	R	K	Q	I	P	S	S	D	E	S	P	Q	G	R	S	K	K	I	N	A	K
A/chicken/Bangladesh/CD-48-BL-165/2008	T	K	R	K	Q	I	P	S	S	D	E	S	P	Q	G	R	S	K	K	I	N	A	R
A/chicken/Bangladesh/CD-590(08)-BL-410/2008	T	K	R	K	Q	I	P	S	S	D	E	S	P	Q	G	R	S	K	K	R	N	A	K
A/chicken/Bangladesh/CD586-08-BL-409/2008	T	K	R	K	Q	I	P	S	S	D	E	S	P	Q	G	R	S	K	K	I	N	A	K
A/chicken/Bangladesh/FD(B)-120-BL-148/2008	T	K	R	K	Q	I	P	S	S	D	E	S	P	Q	G	R	S	K	K	I	N	A	R
A/chicken/Bangladesh/FD(G)-170-BL-141/2008	T	K	R	K	Q	I	P	S	S	D	E	S	P	Q	G	R	S	K	K	I	N	A	R
A/chicken/Bangladesh/FD(G)-91-BL-415/2008	T	K	R	K	Q	I	P	S	S	D	E	S	P	Q	G	R	S	K	K	R	N	A	K
A/chicken/Bangladesh/FD(G)-92-BL-416/2008	T	K	R	K	Q	I	P	S	S	D	E	S	P	Q	G	R	S	K	K	I	N	A	K
A/chicken/Bangladesh/FD(J)-2550BL-411/2008	T	K	R	K	Q	I	P	S	S	D	E	S	P	Q	G	R	S	K	K	I	N	A	K
A/chicken/Bangladesh/FD(J)-424-BL-152/2008	T	K	R	K	Q	I	P	S	S	D	E	S	P	Q	G	R	S	K	K	I	N	A	R
A/chicken/Bangladesh/FD(J)-435-BL-156/2008	T	K	R	K	Q	I	P	S	S	E	E	S	P	Q	G	R	S	K	K	I	N	A	R
A/chicken/Bangladesh/FD(J)-462-BL-195/2008	T	K	R	K	Q	I	P	S	S	E	E	S	P	Q	G	R	S	K	K	I	N	A	R
A/chicken/Bangladesh/FD(M)-381-BL-149/2008	T	K	R	K	Q	I	P	S	S	D	E	S	P	Q	G	R	S	K	K	I	N	A	R
A/chicken/Bangladesh/FD(S)-44-BL-144/2008	T	K	R	K	Q	I	P	S	S	D	E	S	P	Q	G	R	S	K	K	I	N	A	R
A/chicken/Bangladesh/BL-434/2009	T	K	R	K	Q	I	P	S	S	D	E	S	P	Q	G	R	S	K	K	I	N	-	-
A/chicken/Bangladesh/BL-440/2009	T	K	R	K	Q	I	P	S	S	D	E	S	P	Q	G	R	S	K	K	I	N	-	-
A/chicken/Bangladesh/CD-08(09)BL-418/2009	T	K	R	K	Q	I	P	S	S	D	E	S	P	Q	G	R	S	K	K	I	N	A	K
A/chicken/Bangladesh/1151-10/2010	T	K	R	K	Q	I	P	S	S	D	E	S	P	Q	G	R	P	K	K	I	N	A	K
A/chicken/Bangladesh/1151-11/2010	T	K	R	K	Q	I	P	S	S	D	E	S	P	Q	G	R	S	K	K	I	N	A	K
A/chicken/Bangladesh/1151-9/2010	T	K	R	K	Q	I	P	S	S	D	E	S	P	Q	G	R	S	K	K	I	N	A	Q
A/chicken/Bangladesh/11rs1984-10/2010	T	K	R	K	Q	I	P	S	S	D	E	S	P	Q	G	R	S	K	K	I	N	A	K
A/chicken/Bangladesh/11rs1984-4/2010	T	K	R	K	Q	I	P	S	S	D	E	S	P	Q	G	R	S	K	K	I	N	A	K
A/chicken/Bangladesh/11rs1984-5/2010	T	K	R	K	Q	I	P	S	S	D	E	S	P	Q	G	R	S	K	K	I	N	A	K
A/chicken/Bangladesh/11rs1984-6/2010	T	K	R	K	Q	I	P	S	S	D	K	S	P	Q	G	R	S	K	K	I	N	A	K
A/chicken/Bangladesh/11rs1984-7/2010	T	K	R	K	Q	I	P	S	S	D	E	S	P	Q	G	R	S	K	K	I	N	A	K
A/chicken/Bangladesh/11rs1984-8/2010	T	K	R	K	Q	I	P	S	S	D	E	S	P	Q	G	R	S	K	K	I	N	A	K
A/chicken/Bangladesh/11rs1984-9/2010	T	K	R	K	Q	I	P	S	S	D	E	S	P	Q	G	R	S	K	K	I	N	A	K
A/chicken/Bangladesh/9636/2010	T	K	R	K	Q	I	P	S	S	D	E	S	P	Q	G	R	S	K	K	I	N	A	K
A/chicken/Bangladesh/BL-469/2010	T	K	R	K	Q	I	P	S	S	D	E	S	P	Q	G	R	S	K	K	I	N	-	-
A/chicken/Bangladesh/BL-470/2010	T	K	R	K	Q	I	P	S	S	D	E	S	P	Q	G	R	P	K	K	I	N	A	K
A/migratory bird/Bangladesh/P18/2010	T	K	K	K	R	I	P	D	S	N	E	L	P	Q	G	N	S	K	K	K	N	A	R
A/migratory bird/Bangladesh/P29/2010	T	K	K	K	R	I	P	D	S	D	E	L	P	Q	G	N	S	K	K	K	N	A	R
A/chicken/Bangladesh/11rs1984-16/2011	T	K	K	K	R	I	P	D	S	D	E	L	P	Q	G	N	S	K	K	K	N	A	R
A/chicken/Bangladesh/11rs1984-17/2011	T	K	K	K	R	I	P	D	S	D	E	L	P	Q	G	N	S	K	K	K	N	A	R
A/chicken/Bangladesh/11rs1984-18/2011	T	K	K	K	R	I	P	D	S	D	E	L	P	Q	G	N	S	K	K	K	N	A	R
A/chicken/Bangladesh/11rs1984-19/2011	T	K	K	K	R	I	P	D	S	D	E	L	P	Q	G	N	S	K	K	K	N	A	R
A/chicken/Bangladesh/11rs1984-2/2011	T	K	R	K	Q	I	P	S	S	D	E	S	P	Q	G	R	S	K	K	I	N	A	K
A/chicken/Bangladesh/11rs1984-20/2011	T	K	R	K	Q	I	P	S	S	D	E	S	P	Q	G	R	S	K	K	I	N	A	K
A/chicken/Bangladesh/11rs1984-21/2011	T	K	R	K	Q	I	P	S	S	D	E	S	P	Q	G	R	S	K	K	I	N	A	K
A/chicken/Bangladesh/11rs1984-22/2011	T	K	K	K	R	I	P	D	S	D	E	L	P	Q	G	N	S	K	K	K	N	A	R
A/chicken/Bangladesh/11rs1984-23/2011	T	K	R	K	Q	I	P	S	S	D	E	S	P	Q	G	R	S	K	K	T	N	A	K
A/chicken/Bangladesh/11rs1984-24/2011	T	K	R	K	Q	I	P	S	S	D	E	S	P	Q	G	R	S	K	K	I	N	A	K
A/chicken/Bangladesh/11rs1984-25/2011	T	K	R	K	Q	I	P	S	S	D	E	S	P	Q	G	R	S	K	K	I	N	A	K
A/chicken/Bangladesh/11rs1984-26/2011	T	K	R	K	Q	I	P	S	S	D	E	S	P	Q	G	R	S	K	K	I	N	A	K
A/chicken/Bangladesh/11rs1984-27/2011	T	K	R	K	Q	I	P	S	S	D	E	S	P	Q	G	R	S	K	K	I	N	A	K
A/chicken/Bangladesh/11rs1984-28/2011	T	K	R	K	Q	I	P	S	S	D	E	S	P	Q	G	R	S	K	K	I	N	A	K
A/chicken/Bangladesh/11rs1984-29/2011	T	K	R	K	Q	I	P	S	S	D	E	S	P	Q	G	R	P	K	K	I	N	A	K
A/chicken/Bangladesh/11rs1984-30/2011	T	K	R	K	Q	I	P	S	S	D	E	L	P	L	G	T	P	K	K	R	N	A	Q
A/chicken/Bangladesh/11rs1984-33/2011	T	K	K	K	R	I	P	D	S	D	E	L	P	Q	G	N	S	K	K	K	N	A	R
A/chicken/Bangladesh/11rs1984-34/2011	T	K	K	K	R	I	P	D	S	D	E	L	P	Q	G	N	S	K	K	K	N	A	R
A/chicken/Bangladesh/11rs1984-35/2011	T	K	R	K	Q	I	P	S	S	D	E	S	P	Q	G	R	S	K	K	I	N	A	K
A/chicken/Bangladesh/11rs1984-36/2011	T	K	R	K	Q	I	P	S	S	D	E	S	P	Q	G	R	S	K	K	I	N	A	K
A/chicken/Bangladesh/11rs1984-37/2011	T	K	R	K	Q	I	P	S	S	N	E	L	P	L	G	T	P	K	K	R	N	A	Q
A/chicken/Bangladesh/11rs1984-40/2011	T	K	K	K	R	I	P	D	S	D	E	L	P	Q	G	N	S	K	K	K	N	A	R
A/chicken/Bangladesh/11rs1984-43/2011	T	K	K	K	R	I	P	D	S	D	E	L	P	Q	G	N	S	K	K	K	N	A	R
A/chicken/Bangladesh/11rs1984-44/2011	T	K	R	K	Q	I	P	S	S	D	E	S	P	Q	G	R	S	K	K	I	N	A	K
A/chicken/Bangladesh/11rs1984-45/2011	T	K	K	K	R	I	P	D	S	D	E	L	P	Q	G	N	S	K	K	K	N	A	R
A/chicken/Bangladesh/12VIR-7140-1/2011	T	K	K	K	R	I	P	D	S	D	E	L	P	Q	G	N	S	K	K	K	N	A	R
A/chicken/Bangladesh/BL-499/2011	T	K	R	K	Q	I	P	S	S	D	E	S	P	Q	G	R	S	K	K	I	N	A	K
A/chicken/Bangladesh/BL-543/2011	T	K	R	K	Q	I	P	S	S	D	E	L	P	L	G	T	P	K	K	R	N	A	Q
A/chicken/Bangladesh/BL-558/2011	T	K	R	K	Q	I	P	S	S	D	E	S	P	Q	G	R	S	K	K	I	-	-	-
A/chicken/Bangladesh/BL-660/2011	T	K	K	K	R	I	P	D	S	D	E	L	P	Q	G	N	S	K	K	K	N	A	R
A/crow/Bangladesh/11rs1984-11/2011	T	K	K	K	R	I	P	D	S	D	E	L	P	Q	G	N	S	K	K	K	N	A	R
A/crow/Bangladesh/11rs1984-12/2011	T	K	K	K	R	I	P	D	S	D	E	L	P	Q	G	N	S	K	K	K	N	A	R
A/crow/Bangladesh/11rs1984-13/2011	T	K	K	K	R	I	P	D	S	D	E	L	P	Q	G	N	S	K	K	K	N	A	R
A/crow/Bangladesh/11rs1984-14/2011	T	K	K	K	R	I	P	D	S	D	E	L	P	Q	G	N	S	K	K	K	N	A	R
A/crow/Bangladesh/11rs1984-15/2011	T	K	K	K	R	I	P	D	S	D	E	L	P	Q	G	N	S	K	K	K	N	A	R
A/crow/Bangladesh/BL-485/2011	T	K	K	K	R	I	P	D	S	D	E	L	P	Q	G	N	S	K	K	K	N	A	R
A/duck/Bangladesh/D-1/2011	T	K	K	K	R	I	P	D	S	D	E	L	S	Q	G	N	S	K	K	K	N	A	R
A/duck/Bangladesh/D-3/2011	T	K	K	K	R	I	P	D	S	D	E	L	S	Q	G	N	S	K	K	K	N	A	R
A/migratory bird/Bangladesh/P-59/2011	T	K	K	K	R	I	P	D	S	D	E	L	P	Q	G	N	S	K	K	K	N	A	R
A/quail/Bangladesh/Q-2/2011	T	K	K	K	R	I	P	D	S	D	E	L	S	Q	G	N	S	K	K	K	N	A	R
A/chicken/Bangladesh/12VIR-7140-10/2012	T	K	K	K	R	I	P	D	S	D	E	L	P	Q	G	N	S	K	K	K	N	A	R
A/chicken/Bangladesh/12VIR-7140-11/2012	T	K	K	K	R	I	P	D	S	D	E	L	P	Q	G	N	S	K	K	K	N	A	R
A/chicken/Bangladesh/12VIR-7140-12/2012	T	K	K	K	R	I	P	D	S	D	E	L	P	Q	G	N	S	K	K	K	N	A	R
A/chicken/Bangladesh/12VIR-7140-13/2012	T	K	K	K	R	I	P	D	S	D	E	L	P	Q	G	N	S	K	K	K	N	A	R
A/chicken/Bangladesh/12VIR-7140-14/2012	T	K	K	K	R	I	P	D	S	D	E	L	P	Q	G	N	S	K	K	K	N	A	R
A/chicken/Bangladesh/12VIR-7140-15/2012	T	K	K	K	R	I	P	D	S	D	E	L	P	Q	G	N	S	K	K	K	N	A	R
A/chicken/Bangladesh/12VIR-7140-16/2012	T	K	K	K	R	I	P	D	S	D	E	L	P	Q	G	N	S	K	K	K	N	A	R
A/chicken/Bangladesh/12VIR-7140-17/2012	T	K	K	K	R	I	P	D	S	D	E	L	P	Q	G	N	S	K	K	K	N	A	R
A/chicken/Bangladesh/12VIR-7140-18/2012	T	K	K	K	R	I	P	D	S	D	E	L	P	Q	G	N	S	K	K	K	N	A	R
A/chicken/Bangladesh/12VIR-7140-19/2012	T	K	K	K	R	I	P	D	S	D	E	L	P	Q	G	N	S	K	K	K	N	A	R
A/chicken/Bangladesh/12VIR-7140-2/2012	T	K	K	K	R	I	P	D	S	D	E	L	P	Q	G	N	S	K	K	K	N	T	R
A/chicken/Bangladesh/12VIR-7140-3/2012	T	K	K	K	R	I	P	D	S	D	E	L	P	Q	G	N	S	K	K	K	N	T	R
A/chicken/Bangladesh/12VIR-7140-4/2012	T	K	K	K	R	I	P	D	S	D	E	L	P	Q	G	N	S	K	K	K	N	A	R
A/chicken/Bangladesh/12VIR-7140-5/2012	T	K	K	K	R	I	P	E	P	D	E	L	P	Q	G	N	S	K	K	K	N	A	R
A/chicken/Bangladesh/12VIR-7140-6/2012	T	K	K	K	R	I	P	D	S	D	E	L	P	Q	G	N	S	K	K	K	N	A	R
A/chicken/Bangladesh/12VIR-7140-7/2012	T	K	K	K	R	I	P	D	S	D	E	L	P	Q	G	N	S	K	K	K	N	A	R
A/chicken/Bangladesh/12VIR-7140-8/2012	T	K	K	K	R	I	P	E	P	D	E	L	P	Q	G	N	S	K	K	K	N	A	R
A/chicken/Bangladesh/12VIR-7140-9/2012	T	K	K	K	R	I	P	D	S	D	E	L	P	Q	G	N	S	K	K	K	N	A	R
A/chicken/Bangladesh/15078/2012	T	K	K	K	R	I	P	D	P	D	E	L	P	Q	G	N	S	K	K	K	N	A	R
A/chicken/Bangladesh/15083/2012	T	K	K	K	Q	I	P	D	S	D	E	L	S	Q	G	N	S	K	K	K	N	A	R
A/chicken/Bangladesh/15085/2012	T	K	K	K	R	I	P	D	S	D	E	L	P	Q	G	N	S	K	K	K	N	A	R
A/chicken/Bangladesh/15210/2012	T	K	K	K	R	I	P	D	S	D	E	L	P	Q	G	N	S	K	K	K	N	A	K
A/chicken/Bangladesh/18061/2012	T	K	K	K	R	I	P	D	S	D	E	L	P	Q	G	N	S	K	K	K	N	A	G
A/chicken/Bangladesh/18248/2012	T	K	K	K	R	I	P	D	S	D	E	L	P	Q	G	N	S	K	K	K	N	A	R
A/chicken/Bangladesh/BL-670/2012	T	K	K	K	R	I	P	D	S	D	E	L	P	Q	G	N	S	K	K	K	N	A	R
A/chicken/Bangladesh/BL-671/2012	T	K	K	K	R	I	P	D	S	N	E	L	P	Q	G	N	S	K	K	K	N	A	R
A/chicken/Bangladesh/BL-673/2012	T	K	K	K	R	I	P	D	S	D	E	L	P	Q	G	N	S	K	K	K	N	A	R
A/chicken/Bangladesh/BL-675/2012	T	K	K	K	R	I	P	E	P	D	E	L	P	Q	G	N	S	K	K	K	N	A	R
A/chicken/Bangladesh/C-1/2012	T	K	K	K	R	I	P	D	S	N	E	L	S	Q	G	N	S	K	K	K	N	A	R
A/duck/Bangladesh/17753/2012	T	K	K	K	R	I	P	D	S	D	E	L	P	Q	G	N	S	K	K	K	N	A	R
A/avian/Bangladesh/14VIR2665-1/2013	T	K	K	K	R	I	P	D	S	D	E	L	P	Q	G	N	S	K	K	K	N	A	R
A/chicken/Bangladesh/13VIR5602-1/2013	T	K	K	K	R	I	P	D	S	D	E	L	S	Q	G	N	S	K	K	K	N	A	R
A/chicken/Bangladesh/13VIR5602-2/2013	T	K	K	K	R	I	P	D	S	D	E	L	P	Q	G	N	S	K	K	K	N	A	R
A/duck/Bangladesh/14VIR1121-12/2013	T	K	K	K	R	I	P	D	S	D	E	L	P	Q	G	K	S	K	K	K	N	A	R
A/duck/Bangladesh/14VIR1121-16/2013	T	K	K	K	R	I	P	D	S	D	E	L	P	Q	G	N	S	K	K	K	N	A	R
A/duck/Bangladesh/14VIR1121-17/2013	T	K	K	K	R	I	P	D	S	D	E	L	P	Q	G	N	S	K	K	K	N	A	R
A/duck/Bangladesh/14VIR1121-18/2013	T	K	K	K	R	I	P	D	S	D	E	L	P	Q	G	N	S	K	K	K	N	A	R
A/duck/Bangladesh/18949/2013	T	K	K	K	R	I	P	D	S	D	E	L	S	Q	G	N	S	K	K	K	N	A	R
A/duck/Bangladesh/19097/2013	T	K	K	K	R	I	P	D	S	D	E	L	P	Q	G	N	S	K	K	K	N	A	R
A/duck/Bangladesh/19099/2013	T	K	K	K	R	I	P	D	S	D	E	L	P	Q	G	N	S	K	K	K	N	A	R
A/duck/Bangladesh/20399/2013	T	K	K	K	R	I	P	D	S	D	E	L	P	Q	G	N	S	K	K	K	N	A	R
A/duck/Bangladesh/21269/2013	T	K	K	K	R	I	P	D	S	D	E	L	S	Q	G	N	S	K	K	K	N	A	R
A/duck/Bangladesh/21326/2013	T	K	K	K	R	I	P	D	A	D	E	L	P	Q	G	N	S	K	K	K	N	A	R
A/duck/Bangladesh/21327/2013	T	K	K	K	R	I	P	D	S	D	E	L	P	Q	G	N	S	K	K	K	N	A	R
A/duck/Bangladesh/21469/2013	T	K	K	K	R	I	P	D	P	D	E	L	P	Q	G	N	S	K	K	K	N	A	R
A/duck/Bangladesh/Gouripur-12/2013	-	-	-	K	R	I	P	D	S	D	E	L	P	Q	G	N	S	K	K	K	N	A	R
A/quail/Bangladesh/19250/2013	T	K	K	K	R	I	P	D	S	D	E	L	P	Q	G	N	S	K	K	K	N	A	R
A/quail/Bangladesh/19254/2013	T	K	K	K	R	I	P	D	S	D	E	L	P	Q	G	N	S	K	K	K	N	A	R
A/chicken/Bangladesh/14VIR2665-21/2014	T	K	K	K	R	I	P	D	S	D	?	L	P	Q	G	N	S	K	K	K	N	A	R
A/chicken/Bangladesh/14VIR2665-23/2014	T	K	K	K	R	I	P	D	T	D	E	L	P	Q	G	N	S	K	K	K	N	A	R
A/chicken/Bangladesh/14VIR2665-25/2014	T	K	K	K	R	I	P	D	S	D	E	L	P	Q	G	N	S	K	K	K	N	A	R
A/chicken/Bangladesh/22159/2014	T	K	K	K	R	I	P	D	S	D	E	L	P	Q	G	N	S	K	K	K	N	A	G
A/chicken/Bangladesh/22478/2014	T	K	K	K	R	I	P	D	S	D	E	L	P	Q	G	N	S	K	K	K	N	A	R
A/chicken/Bangladesh/22482/2014	T	K	K	K	R	I	P	D	S	D	E	L	P	Q	G	N	S	K	K	K	N	A	R
A/chicken/Bangladesh/23414/2014	T	K	K	K	R	I	P	D	S	D	E	L	P	Q	G	N	S	K	K	K	N	A	K
A/chicken/Bangladesh/23974/2014	T	K	K	K	R	I	P	D	S	D	E	L	P	Q	G	N	S	K	K	K	N	A	R
A/duck/Bangladesh/21814/2014	T	K	K	K	R	I	P	D	S	D	E	L	P	Q	G	N	S	K	K	K	N	A	G
A/duck/Bangladesh/21907/2014	T	K	K	K	R	I	P	D	S	D	E	L	P	Q	G	N	S	K	K	K	N	A	K
A/duck/Bangladesh/21908/2014	T	K	K	K	?	I	P	D	S	D	E	L	P	Q	G	N	S	K	K	K	N	A	K
A/duck/Bangladesh/21909/2014	T	K	K	K	R	I	P	D	S	D	E	L	P	Q	G	N	S	K	K	K	N	A	R
A/duck/Bangladesh/21970/2014	T	K	K	K	R	I	P	D	S	D	E	L	P	Q	G	N	S	K	K	K	N	A	K
A/duck/Bangladesh/21980/2014	T	K	K	K	R	I	P	D	S	D	E	L	P	Q	G	N	S	K	K	K	N	A	R
A/duck/Bangladesh/22115/2014	T	K	K	K	R	I	P	D	S	D	E	L	P	Q	G	N	S	K	K	K	N	A	G
A/duck/Bangladesh/22229/2014	T	K	K	K	R	I	P	D	S	D	E	L	P	Q	G	N	S	K	K	K	N	A	G
A/duck/Bangladesh/22399/2014	T	K	K	K	R	I	P	D	S	D	E	L	P	Q	G	N	S	K	K	K	N	A	K
A/duck/Bangladesh/22806/2014	T	K	K	K	R	I	P	N	S	D	E	L	P	Q	G	N	S	K	K	K	N	A	R
A/duck/Bangladesh/22811/2014	T	K	K	K	?	I	P	D	S	D	E	L	P	Q	G	N	S	K	K	K	N	A	R
A/duck/Bangladesh/22991/2014	T	K	K	K	R	I	P	D	S	D	E	L	P	Q	G	N	S	K	K	K	N	A	R
A/duck/Bangladesh/22996/2014	T	K	K	K	R	I	P	D	S	D	E	L	P	Q	G	N	S	K	K	K	N	A	K
A/duck/Bangladesh/23163/2014	T	K	K	K	R	I	P	D	S	D	E	L	P	Q	G	N	S	K	K	K	N	A	K
A/duck/Bangladesh/23656/2014	T	K	K	K	R	I	P	D	S	D	E	L	P	Q	G	N	S	K	K	K	N	A	R
A/duck/Bangladesh/23660/2014	T	K	K	K	R	I	P	D	S	D	E	L	P	Q	G	N	S	K	K	K	N	A	R
A/duck/Bangladesh/23858/2014	T	K	K	K	?	I	P	D	S	D	E	L	P	Q	G	N	S	K	K	K	N	A	R
A/duck/Bangladesh/24044/2014	T	K	K	K	R	I	P	D	S	E	E	L	P	Q	G	N	S	K	K	K	N	A	R
A/quail/Bangladesh/22121/2014	T	K	K	K	R	I	P	D	S	D	E	L	P	Q	G	N	S	K	K	K	N	A	R
A/quail/Bangladesh/22125/2014	T	K	K	K	R	I	P	D	S	D	E	L	P	Q	G	N	S	K	K	K	N	A	R
A/Duck/Bangladesh/D4/2015	T	K	K	K	R	I	P	G	S	D	E	L	P	Q	G	N	P	K	K	K	N	A	R
A/chicken/Bangladesh/24944/2015	T	K	K	K	R	I	P	D	S	D	E	L	P	Q	G	N	S	K	K	K	N	A	Q
A/duck/Bangladesh/24482/2015	T	K	K	K	R	I	P	D	S	D	E	L	P	Q	G	N	S	K	K	K	N	A	T
A/duck/Bangladesh/24483/2015	T	K	K	K	R	I	P	D	S	D	E	L	P	Q	G	N	S	K	K	K	N	A	K
A/duck/Bangladesh/24915/2015	T	K	K	K	R	I	P	D	S	D	E	L	P	Q	G	N	S	K	K	K	N	A	Q
A/duck/Bangladesh/24958/2015	T	K	K	K	R	I	P	D	P	D	E	L	P	Q	G	N	S	K	K	K	N	A	R
A/duck/Bangladesh/25683/2015	T	K	K	K	R	I	P	D	S	D	E	L	P	Q	G	N	S	K	K	K	N	A	R
A/duck/Bangladesh/25845/2015	T	K	K	K	R	I	P	D	S	D	E	L	P	Q	G	N	S	K	K	K	N	A	R
A/duck/Bangladesh/25887/2015	T	K	K	K	R	I	P	D	S	D	E	L	P	Q	G	N	S	K	K	K	N	A	R
A/duck/Bangladesh/25890/2015	T	K	K	K	R	I	P	D	S	D	E	L	P	Q	G	N	S	K	K	K	N	A	R
A/duck/Bangladesh/25893/2015	T	K	K	K	R	I	P	D	S	D	E	L	P	Q	G	N	S	K	K	K	N	A	R
A/duck/Bangladesh/26042/2015	T	K	K	K	R	I	P	D	S	D	E	L	P	Q	G	N	S	K	K	K	N	A	K
A/duck/Bangladesh/26182/2015	T	K	K	K	R	I	P	D	S	D	E	L	P	Q	G	N	S	K	K	K	N	A	R
A/duck/Bangladesh/26251/2015	T	K	K	K	R	I	P	D	S	D	E	L	P	Q	G	N	S	K	K	K	N	A	R
A/duck/Bangladesh/27820/2015	T	K	K	K	R	I	P	D	S	D	E	L	P	Q	G	N	S	K	K	K	N	A	R
A/duck/Bangladesh/27892/2015	T	K	K	K	R	I	P	D	S	D	E	Q	P	Q	G	N	S	K	K	K	N	A	R
A/goose/Bangladesh/25169/2015	T	K	K	K	R	I	P	D	S	E	E	L	P	Q	G	N	S	K	K	K	N	A	R
A/chicken/Bangladesh/30065/2016	T	K	K	K	R	I	P	D	S	D	E	L	P	Q	G	N	S	K	K	K	N	A	R
A/chicken/Bangladesh/31269/2016	T	K	K	K	R	I	P	D	S	D	E	L	P	Q	G	N	S	K	K	K	N	A	K
A/crow/Bangladesh/NRL-AI-689/2016	T	K	K	K	R	I	P	D	S	D	E	L	P	Q	G	N	S	K	K	K	N	A	R
A/duck/Bangladesh/28250/2016	T	K	K	K	R	I	P	D	S	D	E	L	P	Q	G	N	S	K	K	K	N	A	R
A/duck/Bangladesh/28389/2016	T	K	K	K	R	I	P	D	S	D	E	L	P	Q	G	N	S	K	K	K	N	A	R
A/duck/Bangladesh/30057/2016	T	K	K	K	R	I	P	D	S	D	E	L	P	Q	G	N	S	K	K	K	N	A	R
A/duck/Bangladesh/30160/2016	T	K	K	K	R	I	P	D	S	D	E	L	P	Q	G	N	S	K	K	K	N	A	R
A/duck/Bangladesh/30682/2016	T	K	K	K	R	I	P	D	S	D	E	L	P	Q	G	N	S	K	K	K	N	A	R
A/duck/Bangladesh/30817/2016	T	K	K	K	R	I	P	D	S	D	E	L	P	Q	G	N	S	K	K	K	N	A	R
A/duck/Bangladesh/30818/2016	T	K	K	K	R	I	P	D	S	D	E	L	P	Q	G	N	S	K	K	K	N	A	K
A/duck/Bangladesh/30821/2016	T	K	K	K	R	I	P	D	S	D	E	L	P	Q	G	N	S	K	K	K	N	A	K
A/duck/Bangladesh/30884/2016	T	K	K	K	R	I	P	D	S	D	E	L	P	Q	G	N	S	K	K	K	N	A	R
A/duck/Bangladesh/30885/2016	T	K	K	K	R	I	P	D	S	D	E	L	P	Q	G	N	S	K	K	K	N	A	R
A/duck/Bangladesh/30890/2016	T	K	K	K	R	I	P	D	S	D	E	L	P	Q	G	N	S	K	K	K	N	A	R
A/duck/Bangladesh/30892/2016	T	K	K	K	R	I	P	D	S	D	E	L	P	Q	G	N	S	K	K	K	N	A	R
A/duck/Bangladesh/31022/2016	T	K	K	K	R	I	P	D	S	D	E	L	P	Q	G	N	S	K	K	K	N	A	R
A/duck/Bangladesh/31023/2016	T	K	K	K	R	I	P	D	S	D	E	L	P	Q	G	N	S	K	K	K	N	A	R
A/duck/Bangladesh/31028/2016	T	K	K	K	R	I	P	D	S	D	E	L	P	Q	G	N	S	K	K	K	N	A	R
A/duck/Bangladesh/31093/2016	T	K	K	K	R	I	P	D	S	D	E	L	P	Q	G	N	S	K	K	K	N	A	R
A/duck/Bangladesh/31094/2016	T	R	K	K	R	I	P	D	S	D	E	L	P	Q	G	N	S	K	K	K	N	A	R
A/duck/Bangladesh/31095/2016	T	K	K	K	R	I	P	D	S	D	E	L	P	Q	G	N	S	K	K	K	N	A	R
A/duck/Bangladesh/31096/2016	T	K	K	K	R	I	P	D	S	D	E	L	P	Q	G	N	S	K	K	K	N	A	R
A/duck/Bangladesh/31097/2016	T	K	K	K	R	I	P	D	S	D	E	L	P	Q	G	N	S	K	K	K	N	A	R
A/duck/Bangladesh/31098/2016	T	K	K	K	R	I	P	D	S	D	E	L	P	Q	G	N	S	K	K	K	N	A	R
A/duck/Bangladesh/31103/2016	T	K	K	K	R	I	P	D	S	D	E	L	P	Q	G	N	S	K	K	K	N	A	R
A/duck/Bangladesh/31294/2016	T	K	K	K	R	I	P	D	S	D	E	L	P	Q	G	N	S	K	K	K	N	A	K
A/duck/Bangladesh/31295/2016	T	K	K	K	R	I	P	D	S	D	E	L	P	Q	G	N	S	K	K	K	N	A	K
A/duck/Bangladesh/31296/2016	T	K	K	K	R	I	P	D	S	D	E	L	P	Q	G	N	S	K	K	K	N	A	K
A/duck/Bangladesh/31297/2016	T	K	K	K	R	I	P	D	S	D	E	L	P	Q	G	N	S	K	K	K	N	A	R
A/duck/Bangladesh/31299/2016	T	K	K	K	R	I	P	D	S	D	E	L	P	Q	G	N	S	K	K	K	N	A	K
A/duck/Bangladesh/31549/2016	T	K	K	K	R	I	P	D	S	D	E	L	P	Q	G	N	S	K	K	K	N	A	R
A/Duck/Bangladesh/D10/2017	T	K	K	K	R	I	P	D	S	D	E	L	P	Q	G	N	S	K	K	K	N	A	R
A/Duck/Bangladesh/D5/2017	T	K	K	K	R	I	P	D	S	D	E	L	P	Q	G	N	S	K	K	K	N	A	R
A/Duck/Bangladesh/D6/2017	T	K	K	K	R	I	P	D	S	D	E	L	P	Q	G	N	S	K	K	K	N	A	M
A/Duck/Bangladesh/D7/2017	T	K	K	K	R	I	P	D	S	D	E	L	P	Q	G	N	S	K	K	K	N	A	R
A/Duck/Bangladesh/D8/2017	T	K	K	K	R	I	P	D	S	D	E	L	P	Q	G	N	S	K	K	K	N	A	R
A/Duck/Bangladesh/D9/2017	T	K	K	K	R	I	P	D	S	D	E	L	P	Q	G	N	S	K	K	K	N	A	R
A/Turkey/Bangladesh/TK1/2017	T	K	K	K	R	I	P	D	S	D	E	L	P	Q	G	N	S	K	K	K	N	A	R
A/chicken/Bangladesh/32747/2017	T	K	K	K	R	I	P	D	S	D	E	L	P	Q	G	N	S	K	K	K	N	A	R
A/chicken/Bangladesh/33167/2017	T	K	K	K	R	I	P	D	S	D	E	L	P	Q	G	N	S	K	K	K	N	A	R
A/chicken/Bangladesh/33395/2017	T	K	K	K	R	I	P	D	S	D	E	L	P	Q	G	N	P	K	K	K	N	A	R
A/chicken/Bangladesh/34265/2017	T	K	K	K	R	I	P	D	S	D	E	L	P	Q	G	N	S	K	K	R	N	A	R
A/chicken/Bangladesh/C2/2017	T	K	K	K	R	I	P	D	S	D	E	L	P	Q	G	N	S	K	K	K	N	A	K
A/chicken/Bangladesh/C3/2017	T	K	K	K	R	I	P	D	S	D	E	L	P	Q	G	N	S	K	K	K	N	A	K
A/chicken/Bangladesh/C4/2017	T	K	K	K	R	I	P	D	S	D	E	L	P	Q	G	N	S	K	K	K	N	A	R
A/chicken/Bangladesh/C6/2017	T	K	K	K	R	I	P	D	S	D	E	L	P	Q	G	N	S	K	K	K	N	A	R
A/chicken/Bangladesh/NRL-AI-1613/2017	T	K	K	K	R	I	P	D	S	D	E	L	P	Q	G	N	S	K	K	K	N	A	R
A/chicken/Bangladesh/NRL-AI-3237/2017	T	K	K	K	R	I	P	D	S	D	E	L	P	Q	G	N	S	K	K	K	N	A	R
A/chicken/Bangladesh/NRL-AI-8251/2017	T	K	K	K	R	I	P	D	S	D	E	L	P	Q	G	N	S	K	K	K	N	A	R
A/chicken/Bangladesh/NRL-AI-8468/2017	T	K	K	K	R	I	P	D	S	D	E	L	P	Q	G	N	S	K	K	K	N	A	R
A/chicken/Bangladesh/P17001/2017	T	K	K	K	R	I	P	D	S	D	E	L	-	-	-	-	-	-	-	-	-	-	-
A/chicken/Bangladesh/P17002/2017	T	K	K	K	R	I	P	D	S	D	E	L	-	-	-	-	-	-	-	-	-	-	-
A/crow/Bangladesh/NRL-AI-1615/2017	T	K	K	K	R	I	P	D	S	G	E	L	P	Q	G	N	S	K	K	K	N	A	R
A/crow/Bangladesh/NRL-AI-1616/2017	T	K	K	K	R	I	P	D	S	D	E	L	P	Q	G	N	S	K	K	K	N	A	R
A/crow/Bangladesh/NRL-AI-8471/2017	T	K	K	K	G	I	P	D	S	D	E	L	P	Q	G	N	S	K	K	K	N	A	K
A/crow/Bangladesh/NRL-AI-8473/2017	T	K	K	K	R	I	P	N	S	D	E	L	P	Q	G	N	S	K	K	K	N	A	K
A/duck/Bangladesh/31992/2017	T	K	K	K	R	I	P	D	S	D	E	L	P	Q	G	N	S	K	K	K	N	A	R
A/duck/Bangladesh/31993/2017	T	K	K	K	R	I	P	D	S	D	E	L	P	Q	G	N	S	K	K	K	N	A	R
A/duck/Bangladesh/31998/2017	T	K	K	K	R	I	P	D	S	D	E	L	P	Q	G	N	S	K	K	K	N	A	R
A/duck/Bangladesh/32003/2017	T	K	K	K	R	I	P	D	S	D	E	L	P	Q	G	N	S	K	K	K	N	A	R
A/duck/Bangladesh/32247/2017	T	K	K	K	R	I	P	D	S	D	E	L	P	Q	G	N	S	K	K	K	N	A	R
A/duck/Bangladesh/32502/2017	T	K	K	K	R	I	P	D	S	D	E	L	P	Q	G	N	S	K	K	K	N	A	R
A/duck/Bangladesh/32664/2017	T	K	K	K	R	I	P	D	S	D	E	L	P	Q	G	N	S	K	K	K	N	A	R
A/duck/Bangladesh/32822/2017	T	K	K	K	R	I	P	D	S	D	E	L	P	Q	G	N	S	K	K	K	N	A	K
A/duck/Bangladesh/32914/2017	T	K	K	K	R	I	P	D	A	D	E	L	P	Q	G	N	S	K	K	K	N	A	R
A/duck/Bangladesh/33287/2017	T	K	K	K	R	I	P	D	S	D	E	L	P	Q	G	N	S	K	K	K	N	A	R
A/duck/Bangladesh/33415/2017	T	K	K	K	R	I	P	D	S	D	E	L	P	Q	G	N	S	K	K	K	N	A	R
A/duck/Bangladesh/33772/2017	T	K	K	K	R	I	P	D	S	D	E	L	S	Q	G	N	S	K	K	K	N	A	R
A/duck/Bangladesh/33841/2017	T	K	K	K	R	I	P	D	S	D	E	L	P	Q	G	N	S	K	K	K	N	A	R
A/duck/Bangladesh/33848/2017	T	K	K	K	R	I	P	D	S	D	E	L	P	Q	G	N	S	K	K	K	N	A	R
A/duck/Bangladesh/33892/2017	T	K	K	K	R	I	P	D	S	D	E	L	P	Q	G	N	S	K	K	K	N	A	K
A/duck/Bangladesh/34035/2017	T	K	K	K	R	I	P	D	S	D	E	L	P	Q	G	N	S	K	K	K	N	A	R
A/duck/Bangladesh/34036/2017	T	K	K	K	R	I	P	D	S	D	E	L	P	Q	G	N	S	K	K	K	N	A	R
A/duck/Bangladesh/34097/2017	T	K	K	K	R	I	P	D	S	D	E	L	L	Q	G	N	S	K	K	K	N	A	R
A/duck/Bangladesh/34100/2017	T	K	K	K	R	I	P	D	S	D	E	L	P	Q	G	N	S	K	K	K	N	A	K
A/duck/Bangladesh/34102/2017	T	K	K	K	R	I	P	D	S	D	E	L	P	Q	G	N	S	K	K	K	N	A	K
A/duck/Bangladesh/34104/2017	T	K	K	K	R	I	P	D	S	D	E	L	P	Q	G	N	S	K	K	K	N	A	R
A/duck/Bangladesh/34199/2017	T	K	K	K	R	I	P	D	S	D	E	L	P	Q	G	N	S	K	K	K	N	A	R
A/duck/Bangladesh/34283/2017	T	K	K	K	R	I	P	D	S	D	E	L	P	Q	G	N	S	K	K	K	N	A	R
A/duck/Bangladesh/34285/2017	T	K	K	K	R	I	P	D	S	D	E	L	P	Q	G	N	S	K	K	K	N	A	R
A/goose/Bangladesh/G1/2017	T	K	K	K	R	I	P	D	S	D	E	L	P	Q	G	N	S	K	K	K	N	A	R
A/quail/Bangladesh/32942/2017	T	K	K	K	R	I	P	D	S	D	E	L	P	Q	G	N	S	K	K	K	N	A	R
A/quail/Bangladesh/34292/2017	T	K	K	K	R	I	S	D	S	D	E	L	P	Q	G	N	S	K	K	K	N	A	K
A/chicken/Bangladesh/37A-Lay-Ban-37/2017|H5N1|HA|	T	K	K		Q					D	E	L	P	Q		N	S	K	K		N	A	R
A/chicken/Bangladesh/35579/2018	T	K	K	K	R	I	P	D	S	D	E	L	P	Q	G	N	S	K	K	K	N	A	R
A/duck/Bangladesh/34590/2018	T	K	K	K	R	I	P	D	S	D	E	L	P	Q	G	N	S	K	K	K	N	A	R
A/duck/Bangladesh/34744/2018	T	K	K	K	R	I	P	D	S	D	E	L	P	Q	G	N	S	K	K	K	N	A	R
A/duck/Bangladesh/34751/2018	T	K	K	K	R	I	P	D	S	D	E	L	P	Q	G	N	S	K	K	K	N	A	R
A/duck/Bangladesh/34752/2018	T	K	K	K	R	I	P	D	S	D	E	L	P	Q	G	K	S	K	K	K	N	A	R
A/duck/Bangladesh/35222/2018	T	K	K	K	R	I	P	D	S	D	E	L	P	Q	G	N	S	K	K	K	N	A	R
A/duck/Bangladesh/35226/2018	T	K	K	K	R	I	P	D	S	D	E	L	P	Q	G	N	S	K	K	K	N	A	R
A/duck/Bangladesh/35293/2018	T	K	K	K	R	I	P	D	S	D	E	L	P	Q	G	N	S	K	K	K	N	A	R
A/duck/Bangladesh/35343/2018	T	K	K	K	R	I	P	D	S	D	E	L	P	Q	G	N	S	K	R	K	N	A	R
A/duck/Bangladesh/35346/2018	T	K	K	K	R	I	P	D	S	D	E	L	P	Q	G	N	S	K	K	K	N	A	R
A/duck/Bangladesh/35389/2018	T	K	K	K	R	I	P	D	S	D	E	L	P	Q	G	N	S	K	K	K	N	A	R
A/duck/Bangladesh/35437/2018	T	K	K	K	R	I	P	D	S	D	E	L	P	Q	G	N	S	K	K	K	N	A	R
A/duck/Bangladesh/35438/2018	T	K	K	K	R	I	P	D	S	D	E	L	P	Q	G	N	S	K	K	K	N	A	R
A/duck/Bangladesh/35439/2018	T	K	K	K	R	I	P	D	S	D	E	L	P	Q	G	N	S	K	K	K	N	A	R
A/duck/Bangladesh/35440/2018	T	K	K	K	R	I	P	D	S	D	E	L	P	Q	G	N	S	K	K	K	N	A	R
A/duck/Bangladesh/35600/2018	T	K	K	K	R	I	P	D	S	D	E	L	P	Q	G	N	S	K	K	K	N	A	R
A/duck/Bangladesh/35602/2018	T	K	K	K	R	I	P	D	S	D	E	L	P	Q	G	N	S	K	K	K	N	A	R
A/duck/Bangladesh/35672/2018	T	K	K	K	R	I	P	D	S	D	E	L	P	Q	G	N	S	K	K	K	N	A	K
A/duck/Bangladesh/35723/2018	T	K	K	K	R	I	P	D	S	D	E	L	P	Q	G	N	S	K	K	K	N	A	Q
A/duck/Bangladesh/35827/2018	T	K	K	K	R	I	P	D	S	D	E	L	P	Q	G	N	S	K	K	K	N	A	R
A/duck/Bangladesh/35829/2018	T	K	K	K	R	I	P	D	S	D	E	L	P	Q	G	N	S	K	K	K	N	A	R
A/duck/Bangladesh/35833/2018	T	K	K	K	R	I	P	D	S	D	E	L	P	Q	G	N	S	K	K	K	N	A	K
A/duck/Bangladesh/35835/2018	T	K	K	K	R	I	P	D	S	D	E	L	P	Q	G	N	S	K	K	K	N	A	R
A/duck/Bangladesh/35921/2018	T	K	K	K	R	I	P	D	S	D	E	L	P	Q	G	N	S	K	K	K	N	A	R
A/duck/Bangladesh/35924/2018	T	K	K	K	R	I	P	E	S	D	E	L	P	Q	G	N	S	K	K	K	N	A	R
A/duck/Bangladesh/35986/2018	T	K	K	K	R	I	P	D	S	D	E	L	P	Q	G	N	S	K	K	K	N	A	R
A/duck/Bangladesh/36037/2018	T	K	K	K	R	I	P	D	S	D	E	L	P	Q	G	N	S	K	K	K	N	A	K
A/duck/Bangladesh/36042/2018	T	K	K	K	R	I	P	D	S	D	E	L	P	Q	G	N	S	K	K	K	N	A	K
A/chicken/Bangladesh/162A-Lay-Ban-162/2018|HA|	-	K	K		R					D	E	L	P	Q		N	S	K	K		N	A	R
A/chicken/Bangladesh/214A-lay-Ban-214/2018|H5N1|HA|	T	K	K		R					D	E	L	P	Q		N	S	K	K		N	A	R
A/chicken/Bangladesh/215A-lay-Ban-215/2018|H5N1|HA|	T	K	K		R					D	E	L	P	Q		N	S	K	K		N	A	R
A/chicken/Bangladesh/40446/2019	T	K	K	K	R	I	P	D	S	D	E	L	P	Q	G	N	S	K	K	K	N	A	K
A/duck/Bangladesh/38175/2019	T	K	K	K	R	I	P	D	S	D	E	L	P	Q	G	N	S	K	K	K	N	A	R
A/duck/Bangladesh/38287/2019	T	K	K	K	R	I	P	D	S	D	E	L	P	Q	G	N	S	K	K	K	N	A	R
A/duck/Bangladesh/40416/2019	T	K	K	K	R	I	P	D	S	D	E	L	P	Q	G	N	S	K	K	K	N	A	R
A/duck/Bangladesh/40524/2019	T	K	K	K	R	I	P	D	S	D	E	L	S	Q	G	N	S	K	K	K	N	A	R
A/duck/Bangladesh/40528/2019	T	K	K	K	R	I	P	D	S	D	E	L	S	Q	G	N	S	K	K	K	N	A	R
A/duck/Bangladesh/40532/2019	T	K	K	K	R	I	P	D	S	D	E	L	P	Q	G	N	S	K	K	K	N	A	R
A/duck/Bangladesh/40641/2019	T	K	K	K	R	I	P	E	S	D	E	L	P	Q	G	N	S	K	K	K	N	A	R
A/duck/Bangladesh/40825/2019	T	K	K	K	R	I	P	D	S	D	E	L	P	Q	G	N	S	K	K	K	N	A	R
A/duck/Bangladesh/40826/2019	T	K	K	K	R	I	P	D	S	D	E	L	P	Q	G	N	S	K	K	K	N	A	R
A/duck/Bangladesh/40832/2019	T	K	K	K	R	I	P	D	S	D	E	L	P	Q	G	N	S	K	K	K	N	A	R

## Sheet: H9HA
H9HA	72	74	98	109	115	120	127	129	131	135	137	139	145	146	147	148	149	150	152	162	178	179	182	183	188	189	212	216	217	234		Key
A/chicken/Bangladesh/VP01/2006	G	R	L	S	Q	T	T	T	K	D	F	R	T	Q	K	N	G	L	P	R	D	T	T	N	T	D	L	L	I	R		Pre-2012 viruses shaded blue
A/chicken/Bangladesh/627/2007	G	R	L	S	Q	T	T	T	K	D	F	R	T	Q	K	N	G	L	P	R	D	T	T	N	T	D	I	L	I	R		2012 viruses shaded red
A/chicken/Bangladesh/FDIL(M)112/2007	G	R	L	S	Q	T	T	T	K	D	F	R	T	Q	K	N	G	L	P	Q	D	T	T	N	T	D	L	L	I	R		Post-2012 viruses shaded green
A/chicken/Bangladesh/2075/2009	G	R	L	S	Q	T	T	T	K	D	F	R	T	Q	K	N	G	L	P	Q	D	T	T	N	T	D	L	L	I	R		Variable amino acids in red boxes
A/chicken/Bangladesh/5209/2009	G	R	L	S	Q	T	T	T	K	D	F	R	T	Q	K	N	G	L	P	Q	D	T	T	N	T	D	L	L	I	R		Quail isolate sequences in purple
A/duck/Bangladesh/1231/2009	G	R	L	S	Q	T	T	T	K	D	F	R	T	Q	K	N	G	L	P	Q	D	T	T	N	T	D	L	L	I	R
A/pigeon/Bangladesh/4303/2009	G	R	L	S	Q	T	T	T	K	D	F	R	T	Q	K	N	G	L	P	R	D	T	T	N	T	D	L	L	I	R
A/quail/Bangladesh/907/2009	G	R	L	S	Q	T	T	T	K	D	F	R	T	Q	K	N	G	F	P	Q	D	T	T	N	T	D	L	L	I	R
A/chicken/Bangladesh/8411/2010	G	R	L	S	Q	T	T	T	K	D	F	R	T	Q	K	N	G	L	P	R	D	T	T	N	T	D	L	L	I	R
A/chicken/Bangladesh/8413/2010	G	R	L	S	Q	T	T	T	K	D	F	R	T	Q	K	N	G	L	P	R	D	T	T	N	T	D	L	L	I	R
A/chicken/Bangladesh/8725/2010	G	R	L	S	Q	T	T	T	K	D	F	R	T	Q	K	N	G	L	P	R	D	T	T	N	T	D	L	L	I	R
A/chicken/Bangladesh/8996/2010	G	R	L	S	Q	T	T	T	K	D	F	R	T	Q	K	N	G	L	P	R	D	T	T	N	T	D	L	L	I	R
A/chicken/Bangladesh/9029/2010	G	R	L	S	Q	T	T	T	K	D	F	R	T	Q	K	N	G	L	P	R	D	T	T	N	T	D	L	L	I	R
A/chicken/Bangladesh/9334/2010	G	R	L	S	Q	T	T	T	K	D	F	R	T	Q	K	N	G	L	P	R	D	T	T	N	T	D	L	L	I	R
A/chicken/Bangladesh/10401/2011	G	R	L	S	Q	T	T	T	K	D	F	R	T	Q	K	N	G	L	P	R	D	T	T	N	T	D	L	L	I	R
A/chicken/Bangladesh/10450/2011	G	R	L	S	Q	T	T	T	K	D	F	R	T	Q	K	N	G	L	P	R	D	T	T	N	T	D	L	L	I	R
A/chicken/Bangladesh/10897/2011	G	R	L	S	Q	T	T	T	K	D	F	R	T	Q	K	N	G	L	P	R	D	T	T	N	T	D	L	L	I	R
A/chicken/Bangladesh/11154/2011	G	R	L	S	Q	T	T	T	K	D	F	R	T	Q	K	N	G	L	P	R	D	T	T	N	T	D	L	L	I	R
A/chicken/Bangladesh/11309/2011	G	R	L	S	Q	T	T	T	K	D	F	R	T	Q	K	N	G	L	P	R	D	T	T	N	T	D	L	L	I	R
A/chicken/Bangladesh/13916/2011	G	K	L	S	Q	T	T	T	K	D	F	R	T	Q	K	N	G	Q	P	R	D	T	T	N	T	D	L	L	I	R
A/chicken/Bangladesh/13962/2011	G	R	L	S	Q	T	T	T	K	D	F	R	T	Q	K	N	S	L	P	R	D	T	T	N	T	D	L	L	I	R
A/chicken/Bangladesh/16448/2012	G	R	L	S	Q	T	T	T	K	D	F	R	T	Q	K	N	G	L	P	R	D	T	T	N	T	D	L	L	I	R
A/chicken/Bangladesh/18224/2012	G	R	L	S	Q	T	T	T	K	D	F	R	T	Q	K	N	G	L	P	R	D	T	T	N	T	D	L	L	I	R
A/chicken/Bangladesh/18283/2012	G	R	L	S	Q	T	T	T	K	D	F	R	T	Q	K	N	G	L	P	R	D	T	T	N	T	D	L	L	I	R
A/chicken/Bangladesh/18408/2012	G	R	L	S	Q	T	T	T	K	D	F	R	T	Q	K	N	G	L	P	R	D	T	T	N	T	D	L	L	I	R
A/chicken/Bangladesh/18460/2012	G	R	L	S	Q	T	T	T	K	D	F	R	T	Q	K	N	G	L	P	R	D	T	T	N	T	D	L	L	I	R
A/chicken/Bangladesh/18549/2012	G	R	L	S	Q	T	T	T	K	D	F	R	T	Q	K	N	G	L	P	R	D	T	T	N	T	D	L	L	I	R
A/quail/Bangladesh/18210/2012	G	R	L	S	Q	T	T	T	K	D	F	R	T	Q	K	N	G	F	P	R	D	T	T	N	T	D	L	L	I	R
A/quail/Bangladesh/18514/2012	G	R	L	S	Q	T	T	T	K	D	F	R	T	Q	K	N	G	F	P	R	D	T	T	N	T	D	L	L	T	R
A/quail/Bangladesh/18521/2012	G	R	L	S	Q	T	T	T	K	D	F	R	T	Q	K	N	G	F	P	R	D	T	T	N	T	D	L	L	T	R
A/chicken/Bangladesh/13/VIR5602-5/2013	-	-	L	S	Q	T	T	T	K	D	F	?	T	Q	K	N	?	?	P	R	D	T	T	N	T	D	L	L	I	R
A/chicken/Bangladesh/13/VIR5602-6/2013	G	R	L	S	Q	T	T	T	K	D	F	R	T	Q	K	N	G	L	P	R	D	T	T	N	T	D	L	L	I	R
A/chicken/Bangladesh/13VIR5602-3/2013	-	-	L	S	Q	T	T	T	K	D	F	R	T	Q	K	N	G	L	P	R	D	T	T	N	T	D	L	L	I	R
A/chicken/Bangladesh/13VIR5602-4/2013	G	R	L	S	Q	T	T	T	K	D	F	R	T	Q	K	N	G	L	P	R	D	T	T	N	T	D	L	L	I	R
A/chicken/Bangladesh/18857/2013	G	R	L	S	Q	A	T	T	K	D	F	R	T	Q	K	N	G	L	P	R	D	T	T	N	T	D	L	L	I	R
A/chicken/Bangladesh/19145/2013	G	R	L	S	Q	T	T	T	K	D	F	R	T	Q	K	N	G	L	P	R	D	T	T	N	T	D	L	L	I	R
A/chicken/Bangladesh/19495/2013	G	R	L	S	Q	T	T	T	K	D	F	R	T	Q	K	N	G	L	P	R	D	T	T	N	T	D	L	L	I	R
A/chicken/Bangladesh/19565/2013	G	R	L	S	Q	T	T	T	K	D	F	R	T	Q	K	N	G	L	P	R	D	T	T	N	T	D	L	L	I	R
A/chicken/Bangladesh/19870/2013	G	R	L	S	Q	T	T	T	K	D	F	R	T	Q	K	N	G	L	P	R	D	T	T	N	T	D	L	L	I	R
A/chicken/Bangladesh/20205/2013	G	R	L	S	Q	T	T	T	K	D	F	R	T	Q	K	N	G	L	P	R	D	T	T	N	T	D	L	L	I	R
A/chicken/Bangladesh/21554/2013	G	R	L	S	Q	T	T	T	K	D	F	R	T	Q	K	N	G	L	P	R	D	T	T	N	T	D	L	L	I	R
A/duck/Bangladesh/21126/2013	G	R	L	S	Q	T	T	T	K	D	F	R	T	Q	K	N	G	L	P	R	D	T	T	N	T	D	L	L	I	R
A/quail/Bangladesh/19462/2013	-	-	L	S	Q	T	T	T	K	D	F	R	T	Q	K	N	G	F	P	R	D	T	T	N	T	D	L	L	T	R
A/quail/Bangladesh/19475/2013	-	-	L	S	Q	T	T	T	K	D	F	R	T	Q	K	N	G	F	P	R	D	T	T	N	T	D	L	L	T	R
A/quail/Bangladesh/20177/2013	G	R	L	S	Q	T	T	T	K	D	F	R	T	Q	K	N	G	F	P	R	D	T	T	N	T	D	L	L	I	R
A/quail/Bangladesh/21247/2013	G	R	L	S	Q	T	T	T	K	D	F	R	T	Q	K	N	S	L	P	R	D	T	T	D	T	D	L	Q	A	R
A/quail/Bangladesh/21483/2013	G	R	L	S	Q	T	T	T	K	D	F	R	T	Q	K	N	G	L	P	R	D	T	T	N	T	D	L	L	I	R
A/chicken/Bangladesh/23426/2014	E	R	L	S	Q	T	T	T	K	D	F	R	T	Q	K	N	S	L	P	R	D	T	T	N	T	D	L	L	I	R
A/chicken/Bangladesh/23527/2014	G	R	L	S	Q	T	T	T	K	D	F	R	T	Q	K	N	G	L	P	R	D	T	T	N	T	D	L	L	I	R
A/chicken/Bangladesh/23529/2014	G	R	L	S	Q	T	T	T	K	D	F	R	T	Q	K	N	G	L	P	R	D	T	T	N	T	D	L	L	I	R
A/chicken/Bangladesh/23618/2014	G	R	L	S	Q	T	T	T	K	D	F	R	T	Q	K	N	S	L	P	R	D	T	T	N	T	D	L	L	I	R
A/chicken/Bangladesh/23727/2014	G	R	L	S	Q	T	T	T	K	D	F	R	T	Q	K	N	G	Q	P	R	D	T	T	N	T	D	L	L	I	R
A/chicken/Bangladesh/23740/2014	G	R	L	S	Q	T	T	T	K	D	F	R	T	Q	K	N	G	Q	P	R	D	T	T	N	T	D	L	L	I	R
A/quail/Bangladesh/24007/2014	G	R	L	S	Q	T	T	T	K	N	F	R	T	Q	K	N	G	F	P	R	D	T	T	N	T	D	L	L	I	R
A/quail/Bangladesh/24008/2014	G	R	L	S	Q	T	T	T	K	N	F	R	T	Q	K	N	G	F	P	R	D	T	T	N	T	D	L	L	I	R
A/chicken/Bangladesh/24249/2015	G	R	L	S	Q	T	T	T	K	D	F	R	T	Q	K	N	G	L	P	R	D	T	T	N	T	D	L	L	I	R
A/chicken/Bangladesh/24947/2015	E	R	L	S	Q	T	T	T	K	D	F	R	T	Q	K	N	S	L	P	R	D	T	T	N	T	D	L	L	I	R
A/chicken/Bangladesh/25945/2015	E	R	L	S	Q	T	T	T	K	D	F	R	T	Q	K	N	S	L	P	R	D	T	T	N	T	D	L	L	I	R
A/chicken/Bangladesh/25946/2015	E	R	L	S	Q	T	T	T	K	D	F	R	T	Q	K	N	S	L	P	R	D	T	T	N	T	D	L	L	I	R
A/chicken/Bangladesh/26102/2015	G	R	L	S	Q	T	T	T	K	D	F	R	T	Q	K	N	G	Q	P	R	D	T	T	N	T	D	L	L	I	R
A/chicken/Bangladesh/26115/2015	G	R	L	S	Q	T	T	T	K	D	F	R	T	Q	K	N	G	Q	P	R	D	T	T	N	T	D	L	L	I	R
A/chicken/Bangladesh/26120/2015	G	R	L	S	Q	T	T	T	K	D	F	R	T	Q	K	N	G	Q	P	R	D	T	T	N	T	D	L	L	I	R
A/chicken/Bangladesh/26223/2015	G	R	L	S	Q	T	T	T	K	D	F	R	T	Q	K	N	G	L	P	Q	D	T	T	N	T	D	L	L	I	R
A/chicken/Bangladesh/27871/2015	G	R	L	S	Q	T	T	T	K	D	F	R	T	Q	K	N	G	L	P	R	D	T	T	N	T	D	L	L	I	R
A/quail/Bangladesh/24225/2015	G	R	L	H	Q	T	T	T	K	D	F	R	T	Q	K	N	G	F	P	R	D	T	T	N	T	D	L	L	T	R
A/quail/Bangladesh/24922/2015	G	R	L	S	Q	T	T	T	K	N	F	R	T	Q	K	D	G	F	P	R	D	T	T	N	T	D	L	L	T	R
A/quail/Bangladesh/25992/2015	G	R	L	S	Q	T	T	T	K	D	F	R	T	Q	K	N	G	F	P	R	D	T	T	N	T	D	L	L	I	R
A/quail/Bangladesh/25997/2015	G	R	L	S	Q	T	T	T	K	D	F	R	T	Q	K	N	G	F	P	R	D	T	T	N	T	D	L	L	I	R
A/quail/Bangladesh/27835/2015	G	R	L	S	Q	T	T	T	K	N	F	R	T	Q	K	N	G	F	P	R	D	T	T	T	N	D	L	Q	T	R
A/chicken/Bangladesh/28182/2016	G	R	L	S	Q	T	T	T	K	D	F	R	T	Q	K	N	G	L	P	R	D	T	T	N	T	D	L	L	I	R
A/chicken/Bangladesh/29588/2016	G	R	L	S	Q	T	T	T	K	D	F	R	T	Q	K	N	G	L	P	R	D	T	T	N	T	D	L	L	I	R
A/chicken/Bangladesh/30030/2016	E	R	L	S	Q	T	T	T	K	D	F	R	T	Q	K	N	S	L	P	R	D	T	T	N	T	D	L	L	I	R
A/chicken/Bangladesh/30457/2016	G	R	L	S	Q	T	T	T	K	D	F	R	T	Q	K	N	S	L	P	R	D	T	T	N	T	D	L	L	I	R
A/chicken/Bangladesh/30461/2016	G	R	L	S	Q	T	T	T	K	D	F	R	T	Q	K	N	G	L	P	R	D	T	T	N	T	D	L	L	I	R
A/chicken/Bangladesh/30861/2016	G	R	L	S	Q	T	T	T	K	D	F	R	T	Q	K	N	G	L	P	R	D	T	T	N	T	D	L	L	I	R
A/chicken/Bangladesh/31066/2016	G	R	L	S	Q	T	T	T	K	D	F	R	T	Q	K	N	G	L	P	R	D	T	T	N	T	D	L	L	I	R
A/chicken/Bangladesh/31624/2016	G	R	L	S	Q	T	T	T	K	D	F	R	T	Q	K	N	G	L	P	R	D	T	T	N	T	D	L	L	I	R
A/quail/Bangladesh/28122/2016	G	R	L	S	Q	T	T	T	K	N	F	R	T	Q	K	N	G	F	P	R	D	T	T	T	N	D	L	Q	T	R
A/quail/Bangladesh/29564/2016	G	R	L	S	Q	T	T	T	K	N	F	R	T	Q	K	N	G	F	P	R	D	T	T	T	N	D	L	Q	T	R
A/quail/Bangladesh/29997/2016	G	R	L	S	Q	T	T	T	K	N	F	R	T	Q	K	N	G	F	P	R	D	T	T	T	N	D	L	Q	T	R
A/quail/Bangladesh/30637/2016	G	R	L	S	Q	T	T	T	K	N	F	R	T	Q	K	N	G	F	P	R	D	T	T	T	N	D	L	Q	T	R
A/quail/Bangladesh/30835/2016	G	R	L	S	Q	T	T	T	K	N	F	R	T	Q	K	N	G	F	P	R	D	T	T	T	N	D	L	Q	T	R
A/quail/Bangladesh/31043/2016	G	R	L	S	Q	T	T	T	K	N	F	R	T	Q	K	N	G	F	P	R	D	T	T	T	N	D	L	Q	T	R
A/quail/Bangladesh/31244/2016	G	R	L	S	Q	T	T	T	K	N	F	R	T	Q	K	N	G	F	P	R	D	T	T	T	N	D	L	Q	T	R
A/chicken/Bangladesh/19A-Bro-Ban-19/2017	-	-	L	S	Q	T	T	T	K	D	F	R	T	Q	K	N	G	Q	P	R	D	T	T	N	T	D	L	?	?	R
A/chicken/Bangladesh/35A-Bro-Ban-35/2017	G	R	L	S	Q	T	T	T	K	D	F	R	T	Q	K	N	G	Q	P	R	D	T	T	N	T	D	L	L	I	R
A/chicken/Bangladesh/40A-Bro-Ban-40/2017	G	R	L	S	?	T	T	T	K	D	F	R	T	Q	K	N	G	Q	P	R	D	T	T	N	T	D	L	?	I	R
A/chicken/Bangladesh/32287/2017	G	R	L	S	Q	T	T	T	K	D	F	R	T	Q	K	N	G	F	P	R	D	T	T	N	T	D	L	L	I	R
A/chicken/Bangladesh/32390/2017	G	R	L	S	Q	T	T	T	K	D	F	R	T	Q	K	N	S	L	P	R	D	T	T	N	T	D	L	L	I	R
A/chicken/Bangladesh/33338/2017	G	R	L	S	Q	T	T	T	K	D	F	R	T	Q	K	N	S	L	P	R	D	T	T	N	T	D	L	L	I	R
A/chicken/Bangladesh/33649/2017	G	R	L	S	Q	T	T	T	K	D	F	R	T	Q	K	N	G	L	P	R	D	T	T	N	T	D	L	L	I	R
A/chicken/Bangladesh/34004/2017	G	R	L	S	Q	T	T	T	K	D	F	R	T	Q	K	N	G	L	P	R	D	T	T	N	T	D	L	L	I	R
A/chicken/Bangladesh/34075/2017	G	R	L	S	Q	T	T	T	K	D	F	R	T	Q	K	N	S	L	P	R	D	T	T	N	T	D	L	L	I	R
A/chicken/Bangladesh/34322/2017	G	R	L	N	Q	T	T	T	K	D	F	R	T	Q	K	N	S	L	P	R	D	T	T	N	T	D	L	L	I	R
A/chicken/Bangladesh/NRL-AI-3238/2017	G	R	L	S	Q	T	T	T	K	D	F	R	T	Q	K	N	G	L	P	R	D	T	T	N	T	D	L	L	I	R
A/duck/Bangladesh/33132/2017	G	R	L	S	Q	T	T	T	K	D	F	R	T	Q	K	N	G	L	P	R	D	T	T	N	T	D	L	L	I	R
A/duck/Bangladesh/33351/2017	G	R	L	S	Q	T	T	T	K	D	F	R	T	Q	K	N	G	L	P	R	D	T	T	N	T	D	L	L	I	R
A/environment/Bangladesh/32463/2017	G	R	L	S	Q	T	T	T	K	D	F	R	T	Q	K	N	G	L	P	R	D	T	T	N	T	D	L	L	I	R
A/quail/Bangladesh/32020/2017	G	R	L	S	Q	T	T	T	K	N	F	R	T	Q	K	N	G	F	P	R	D	T	T	T	N	D	L	Q	T	R
A/quail/Bangladesh/32525/2017	G	R	L	S	Q	T	T	T	K	D	F	R	T	Q	K	N	G	L	P	R	D	T	T	N	T	D	L	L	I	R
A/quail/Bangladesh/34042/2017	R	R	L	S	Q	T	T	T	K	N	F	R	T	Q	K	N	G	F	P	R	D	T	T	T	N	D	L	Q	T	R
A/quail/Bangladesh/34294/2017	G	R	L	S	Q	T	T	T	K	D	F	R	T	Q	K	N	G	L	P	R	D	T	T	N	T	D	L	L	I	R
A/chicken/Bangladesh/48A-Bro-Ban-48/2018	G	R	L	S	L	T	T	T	K	D	F	R	T	Q	K	N	G	L	P	R	D	T	T	N	T	D	L	L	I	R
A/chicken/Bangladesh/34637/2018	G	R	L	S	Q	T	T	T	K	D	F	R	T	Q	K	N	G	L	P	R	D	T	T	N	T	D	L	L	I	R
A/chicken/Bangladesh/35278/2018	G	R	L	S	Q	T	T	T	K	D	F	R	T	Q	K	N	G	L	P	R	D	T	T	N	T	D	L	L	I	R
A/chicken/Bangladesh/35368/2018	G	R	L	S	Q	T	T	T	K	D	F	R	T	Q	K	N	G	Q	P	R	D	T	T	N	T	D	L	L	I	R
A/chicken/Bangladesh/35407/2018	E	R	L	S	Q	T	T	T	K	D	F	R	T	Q	K	N	S	L	P	R	D	T	T	N	T	D	L	L	I	R
A/chicken/Bangladesh/35417/2018	G	R	L	S	Q	T	T	T	K	D	F	R	T	Q	K	N	G	L	P	R	D	T	T	N	T	D	L	L	V	R
A/chicken/Bangladesh/35646/2018	G	R	L	S	Q	T	T	T	K	D	F	R	T	Q	K	N	S	L	P	R	D	T	T	N	T	D	L	L	I	R
A/chicken/Bangladesh/35732/2018	E	R	L	S	Q	T	T	T	K	D	F	R	T	Q	K	N	S	L	P	R	D	T	T	N	T	D	L	L	I	R
A/chicken/Bangladesh/35959/2018	G	R	L	R	Q	I	T	T	K	D	F	R	T	Q	K	N	S	L	P	R	D	T	T	N	T	D	L	L	I	R
A/chicken/Bangladesh/35970/2018	G	R	L	S	Q	T	T	T	K	D	F	R	T	Q	K	N	S	L	P	R	D	T	T	N	T	D	L	L	I	R
A/chicken/Bangladesh/36009/2018	G	R	L	S	L	T	T	T	K	D	F	R	T	Q	K	N	S	L	P	R	D	T	T	N	T	D	L	L	I	R
A/duck/Bangladesh/35996/2018	G	R	L	R	Q	I	T	T	K	D	F	R	T	Q	K	N	S	L	P	R	D	T	T	N	T	D	L	L	I	R
A/quail/Bangladesh/34615/2018	R	R	L	S	Q	T	T	T	K	N	F	R	T	Q	K	N	G	F	P	R	D	T	T	T	N	D	L	Q	T	R
A/quail/Bangladesh/35241/2018	G	R	L	S	Q	T	T	T	K	N	F	R	T	Q	K	N	G	F	P	R	D	T	T	T	N	D	L	Q	T	R
A/quail/Bangladesh/35454/2018	G	R	L	G	Q	T	T	T	K	N	F	R	T	Q	K	N	G	F	P	R	D	T	T	T	N	D	L	Q	T	R
A/quail/Bangladesh/35929/2018	G	R	L	S	Q	T	T	T	K	D	F	R	T	Q	K	N	S	Q	P	R	D	T	T	N	T	D	L	L	I	R
A/chicken/Bangladesh/55A-Lay-Ban-55/2018	G	R	L	S	Q	T	T	T	K	D	F	R	T	Q	K	N	G	Q	P	R	D	T	T	N	T	D	L	L	I	R
A/chicken/Bangladesh/62A-Bro-Ban-62/2018	G	R	L	S	Q	T	T	T	K	D	F	R	T	Q	K	N	G	Q	P	R	D	T	T	N	T	D	L	L	I	R
A/chicken/Bangladesh/146A-Lay-Ban-146/2018	G	R	L	S	Q	T	T	T	K	D	F	R	T	Q	K	N	G	Q	P	R	D	T	T	N	T	D	L	L	I	R
A/chicken/Bangladesh/38150/2019	E	R	L	S	Q	T	T	T	K	D	F	R	T	Q	K	N	S	L	P	R	D	T	T	N	T	D	L	L	I	R
A/chicken/Bangladesh/38208/2019	G	R	L	G	Q	T	T	T	K	D	F	R	T	Q	K	N	S	L	P	R	D	T	T	N	T	D	L	L	I	R
A/chicken/Bangladesh/40498/2019	G	R	L	S	L	T	T	T	K	D	F	R	T	Q	K	N	S	L	P	R	D	T	T	N	T	D	L	L	I	R
A/chicken/Bangladesh/40618/2019	G	R	L	S	Q	T	T	T	K	D	F	R	T	Q	K	N	G	L	P	R	D	T	T	N	T	D	L	L	I	R
A/chicken/Bangladesh/40619/2019	G	R	L	S	Q	T	T	T	K	D	F	R	T	Q	K	N	G	L	P	R	D	T	T	N	T	D	L	L	I	R
A/chicken/Bangladesh/40818/2019	G	R	L	S	Q	T	T	T	K	D	F	R	T	Q	K	N	G	Q	P	R	D	T	T	N	T	D	L	L	I	R
A/chicken/Bangladesh/40819/2019	G	R	L	S	Q	T	T	T	K	D	F	R	T	Q	K	N	G	Q	P	R	D	T	T	N	T	D	L	L	I	R
A/chicken/Bangladesh/40876/2019	G	R	L	S	Q	T	T	T	K	D	F	R	T	Q	K	N	G	H	P	R	D	T	T	N	T	D	L	L	I	R
A/chicken/Bangladesh/40926/2019	G	R	L	S	Q	T	T	T	K	D	F	R	T	Q	K	N	S	L	P	R	D	T	T	N	T	D	L	L	I	R
A/chicken/Bangladesh/40960/2019	G	R	L	S	P	T	T	T	K	D	F	R	T	Q	K	N	G	Q	P	R	D	T	T	N	T	D	L	L	I	R
A/quail/Bangladesh/40420/2019	G	R	L	S	Q	T	A	T	K	D	F	R	T	Q	K	N	S	L	P	R	D	T	T	N	T	D	L	L	I	R
A/quail/Bangladesh/40847/2019	G	R	L	S	Q	T	T	T	I	G	F	R	T	Q	K	D	G	F	P	R	D	T	K	T	N	D	F	Q	I	R
