# Supplementary material for: Molecular epidemiology and pathogenicity of H5N1 and H9N2 avian influenza viruses in clinically affected chickens on farms in Bangladesh
Source: Emerg Microbes Infect. 2021 Nov 29;10(1):2223–34. doi: 10.1080/22221751.2021.2004865 (PMC8635652; doi:10.1080/22221751.2021.2004865)
Supplement: Table_S2.xlsx [file TEMI_A_2004865_SM8292.xlsx]

## Sheet: Sheet1
Gene	Primer/probe	Sequence (5ʹ----3ʹ)
M (Matrix)	IVA D161M (F)	AGATGAGYCTTCTAACCGAGGTCG
	IVA D162M1 (R)	TGCAAAAACATCYTCAAGTCTCTG
	IVA D162M2 (R)	TGCAAACACATCYTCAAGTCTCTG
	IVA D162M3 (R)	TGCAAAGACATCYTCAAGTCTCTG
	IVA D162M4 (R)	TGCAAATACATCYTCAAGTCTCTG
	TaqMan probe: IVA Ma	FAM‐TCAGGCCCCCTCAAAGCCGA‐TAMRA
H5	IVA D148H5 (F)	AAACAGAGAGGAAATAAGTGGAGTAAAATT
	IVA D149H5 (R)	AAAGATAGACCAGCTACCATGATTGC
	IVA D204(F)	ATGGCTCCTCGGRAACCC
	IVA D205(R)	TTYTCCACTATGTAAGACCATTCCG
	IVA-H5a probe	FAM-TCAACAGTGGCGAGTTCCCTAGCA‐TAMRA
	IVA D215Probe	FAM-ATGTGTGACGAATTCMT-MGBNFQ
H9	H9 Fwd	ATGGGGTTTGCTGCC
	H9v2Rev3	ATATACAAATGTTGCAYCTGCA
	H9v2probeV4	FAM-TTCTGGGCYATGTCCAATGG-BHQ-1
