# Supplementary material for: Molecular epidemiology and pathogenicity of H5N1 and H9N2 avian influenza viruses in clinically affected chickens on farms in Bangladesh
Source: Emerg Microbes Infect. 2021 Nov 29;10(1):2223–34. doi: 10.1080/22221751.2021.2004865 (PMC8635652; doi:10.1080/22221751.2021.2004865)
Supplement: Table_S1.xlsx [file TEMI_A_2004865_SM8291.xlsx]

## Sheet: Sheet1
Isolate_Id	Isolate_Name	Subtype	Collection_Date	Country	Host	Originating_Lab	Submitting lab	Authors
EPI_ISL_141264	A/chicken/Bangladesh/0912/2010	A / H5N1	2010-01-04	Bangladesh	Avian	Institute of Epidemiology Disease Control and Research (IEDCR) & Bangladesh National Influenza Centre (NIC)	nancy gerloff (Centers for Disease Control and Prevention / WHO Collaborating Center for Surveillance, Epidemiology and Control of Influenza, Influenza Division)	Gerloff, Nancy; Simpson, Natosha; Poh, Mee;Davis, Todd
EPI_ISL_141265	A/chicken/Bangladesh/1012/2010	A / H5N1	2010-01-04	Bangladesh	Avian	Institute of Epidemiology Disease Control and Research (IEDCR) & Bangladesh National Influenza Centre (NIC)	nancy gerloff (Centers for Disease Control and Prevention / WHO Collaborating Center for Surveillance, Epidemiology and Control of Influenza, Influenza Division)	Gerloff, Nancy; Simpson, Natosha; Poh, Mee;Davis, Todd
EPI_ISL_157903	A/chicken/Bangladesh/9636/2010	A / H5N1	2010-07-10	Bangladesh	Chicken	NA	Import from public-domain	Marinova-Petkova,A.; Feeroz,M.M.; Alam,S.M.R.; Hasan,M.K.; Akhtar,S.; Jones-Engel,L.; Walker,D.; McClenaghan,L.; Rubrum,A.; Franks,J.; Seiler,P.; Jeevan,T.; McKenzie,P.; Krauss,S.; Webby,R.J.; Webster,R.G.
EPI_ISL_141266	A/chicken/Bangladesh/0411/2010	A / H5N1	2010-01-12	Bangladesh	Avian	Institute of Epidemiology Disease Control and Research (IEDCR) & Bangladesh National Influenza Centre (NIC)	nancy gerloff (Centers for Disease Control and Prevention / WHO Collaborating Center for Surveillance, Epidemiology and Control of Influenza, Influenza Division)	Gerloff, Nancy; Simpson, Natosha; Poh, Mee; Davis, Todd
EPI_ISL_80268	A/chicken/Bangladesh/1151-11/2010	A / H5N1	2010	Bangladesh	Chicken	NA	Import from public-domain	Fusaro,A.; Schivo,A.; Khan,S.R.; Yamage,M.; Loth,L.; Giasuddin,M.; Samad,M.A.; Monne,I.; Cattoli,G.
EPI_ISL_80267	A/chicken/Bangladesh/1151-10/2010	A / H5N1	2010	Bangladesh	Chicken	NA	Import from public-domain	Fusaro,A.; Schivo,A.; Khan,S.R.; Yamage,M.; Loth,L.; Giasuddin,M.; Samad,M.A.; Monne,I.; Cattoli,G.
EPI_ISL_80266	A/chicken/Bangladesh/1151-9/2010	A / H5N1	2010	Bangladesh	Chicken	NA	Import from public-domain	Fusaro,A.; Schivo,A.; Khan,S.R.; Yamage,M.; Loth,L.; Giasuddin,M.; Samad,M.A.; Monne,I.; Cattoli,G.
EPI_ISL_141279	A/goose/Bangladesh/4051T/2011	A / H5N1	2011-07-01	Bangladesh	Avian	Institute of Epidemiology Disease Control and Research (IEDCR) & Bangladesh National Influenza Centre (NIC)	nancy gerloff (Centers for Disease Control and Prevention / WHO Collaborating Center for Surveillance, Epidemiology and Control of Influenza, Influenza Division)	Gerloff, Nancy; Simpson, Natosha; Poh, Mee;Davis, Todd
EPI_ISL_141276	A/crow/Bangladesh/316T/2011	A / H5N1	2011-02-07	Bangladesh	Avian	Institute of Epidemiology Disease Control and Research (IEDCR) & Bangladesh National Influenza Centre (NIC)	nancy gerloff (Centers for Disease Control and Prevention / WHO Collaborating Center for Surveillance, Epidemiology and Control of Influenza, Influenza Division)	Gerloff, Nancy; Simpson, Natosha; Poh, Mee;Davis, Todd
EPI_ISL_103722	A/crow/Bangladesh/315T/2011	A / H5N1	2011-02-07	Bangladesh	Avian	icddr,b International Centre for Diarrhoeal Disease Research, Bangladesh	Mee Poh (Centers for Disease Control and Prevention / WHO Collaborating Center for Surveillance, Epidemiology and Control of Influenza, Influenza Division)	Gerloff, Nancy; Simpson, Natosha; Poh, Mee;Davis, Todd
EPI_ISL_141275	A/crow/Bangladesh/313T/2011	A / H5N1	2011-02-07	Bangladesh	Avian	Institute of Epidemiology Disease Control and Research (IEDCR) & Bangladesh National Influenza Centre (NIC)	nancy gerloff (Centers for Disease Control and Prevention / WHO Collaborating Center for Surveillance, Epidemiology and Control of Influenza, Influenza Division)	Gerloff, Nancy; Simpson, Natosha; Poh, Mee;Davis, Todd
EPI_ISL_103705	A/crow/Bangladesh/1058/2011	A / H5N1	2011-02-13	Bangladesh	Avian	icddr,b International Centre for Diarrhoeal Disease Research, Bangladesh	Mee Poh (Centers for Disease Control and Prevention / WHO Collaborating Center for Surveillance, Epidemiology and Control of Influenza, Influenza Division)	Gerloff, Nancy; Simpson, Natosha; Poh, Mee;Davis, Todd
EPI_ISL_141280	A/chicken/Bangladesh/4058/2011	A / H5N1	2011-07-14	Bangladesh	Avian	Institute of Epidemiology Disease Control and Research (IEDCR) & Bangladesh National Influenza Centre (NIC)	nancy gerloff (Centers for Disease Control and Prevention / WHO Collaborating Center for Surveillance, Epidemiology and Control of Influenza, Influenza Division)	Gerloff, Nancy; Simpson, Natosha; Poh, Mee;Davis, Todd
EPI_ISL_141281	A/chicken/Bangladesh/4070T/2011	A / H5N1	2011-07-15	Bangladesh	Avian	Institute of Epidemiology Disease Control and Research (IEDCR) & Bangladesh National Influenza Centre (NIC)	nancy gerloff (Centers for Disease Control and Prevention / WHO Collaborating Center for Surveillance, Epidemiology and Control of Influenza, Influenza Division)	Gerloff, Nancy; Simpson, Natosha; Poh, Mee;Davis, Todd
EPI_ISL_141263	A/crow/Bangladesh/1061/2011	A / H5N1	2011-02-15	Bangladesh	Avian	Institute of Epidemiology Disease Control and Research (IEDCR) & Bangladesh National Influenza Centre (NIC)	nancy gerloff (Centers for Disease Control and Prevention / WHO Collaborating Center for Surveillance, Epidemiology and Control of Influenza, Influenza Division)	Gerloff, Nancy; Simpson, Natosha; Poh, Mee;Davis, Todd
EPI_ISL_103720	A/waterfowl/Bangladesh/31935/2011	A / H5N1	2011-07-17	Bangladesh	Avian	icddr,b International Centre for Diarrhoeal Disease Research, Bangladesh	Mee Poh (Centers for Disease Control and Prevention / WHO Collaborating Center for Surveillance, Epidemiology and Control of Influenza, Influenza Division)	Gerloff, Nancy; Simpson, Natosha; Poh, Mee;Davis, Todd
EPI_ISL_103713	A/chicken/Bangladesh/3012/2011	A / H5N1	2011-02-19	Bangladesh	Avian	icddr,b International Centre for Diarrhoeal Disease Research, Bangladesh	Mee Poh (Centers for Disease Control and Prevention / WHO Collaborating Center for Surveillance, Epidemiology and Control of Influenza, Influenza Division)	Gerloff, Nancy; Simpson, Natosha; Poh, Mee;Davis, Todd
EPI_ISL_139452	A/chicken/Bangladesh/12VIR-7140-1/2011	A / H5N1	2011-12-19	Bangladesh	Chicken	NA	Import from public-domain	Monne,I.; Fusaro,A.; Salviato,A.; Ormelli,S.; Schivo,A.; Heidari,A.; Yamage,M.; Giasuddin,M.; Khan,S.R.; Cattoli,G.
EPI_ISL_141268	A/duck/Bangladesh/1849/2011	A / H5N1	2011-03-20	Bangladesh	Avian	icddr,b International Centre for Diarrhoeal Disease Research, Bangladesh	nancy gerloff (Centers for Disease Control and Prevention / WHO Collaborating Center for Surveillance, Epidemiology and Control of Influenza, Influenza Division)	Gerloff, Nancy; Simpson, Natosha; Poh, Mee;Davis, Todd
EPI_ISL_141260	A/crow/Bangladesh/1019/2011	A / H5N1	2011-01-20	Bangladesh	Avian	Institute of Epidemiology Disease Control and Research (IEDCR) & Bangladesh National Influenza Centre (NIC)	nancy gerloff (Centers for Disease Control and Prevention / WHO Collaborating Center for Surveillance, Epidemiology and Control of Influenza, Influenza Division)	Gerloff, Nancy; Simpson, Natosha; Poh, Mee; Davis, Todd
EPI_ISL_141261	A/crow/Bangladesh/1020/2011	A / H5N1	2011-01-20	Bangladesh	Avian	Institute of Epidemiology Disease Control and Research (IEDCR) & Bangladesh National Influenza Centre (NIC)	nancy gerloff (Centers for Disease Control and Prevention / WHO Collaborating Center for Surveillance, Epidemiology and Control of Influenza, Influenza Division)	Gerloff, Nancy; Simpson, Natosha; Poh, Mee; Davis, Todd
EPI_ISL_141259	A/crow/Bangladesh/1008/2011	A / H5N1	2011-01-20	Bangladesh	Avian	Institute of Epidemiology Disease Control and Research (IEDCR) & Bangladesh National Influenza Centre (NIC)	nancy gerloff (Centers for Disease Control and Prevention / WHO Collaborating Center for Surveillance, Epidemiology and Control of Influenza, Influenza Division)	Gerloff, Nancy; Simpson, Natosha; Poh, Mee; Davis, Todd
EPI_ISL_141271	A/chicken/Bangladesh/31289-1/2011	A / H5N1	2011-02-20	Bangladesh	Avian	Institute of Epidemiology Disease Control and Research (IEDCR) & Bangladesh National Influenza Centre (NIC)	nancy gerloff (Centers for Disease Control and Prevention / WHO Collaborating Center for Surveillance, Epidemiology and Control of Influenza, Influenza Division)	Gerloff, Nancy; Simpson, Natosha; Poh, Mee;Davis, Todd
EPI_ISL_141277	A/chicken/Bangladesh/3072/2011	A / H5N1	2011-05-23	Bangladesh	Avian	Institute of Epidemiology Disease Control and Research (IEDCR) & Bangladesh National Influenza Centre (NIC)	nancy gerloff (Centers for Disease Control and Prevention / WHO Collaborating Center for Surveillance, Epidemiology and Control of Influenza, Influenza Division)	Gerloff, Nancy; Simpson, Natosha; Poh, Mee;Davis, Todd
EPI_ISL_103711	A/duck/Bangladesh/4117T/2011	A / H5N1	2011-07-24	Bangladesh	Avian	icddr,b International Centre for Diarrhoeal Disease Research, Bangladesh	Mee Poh (Centers for Disease Control and Prevention / WHO Collaborating Center for Surveillance, Epidemiology and Control of Influenza, Influenza Division)	Gerloff, Nancy; Simpson, Natosha; Poh, Mee;Davis, Todd
EPI_ISL_141278	A/chicken/Bangladesh/3075/2011	A / H5N1	2011-05-24	Bangladesh	Avian	Institute of Epidemiology Disease Control and Research (IEDCR) & Bangladesh National Influenza Centre (NIC)	nancy gerloff (Centers for Disease Control and Prevention / WHO Collaborating Center for Surveillance, Epidemiology and Control of Influenza, Influenza Division)	Gerloff, Nancy; Simpson, Natosha; Poh, Mee; Davis, Todd
EPI_ISL_141269	A/waterfowl/Bangladesh/33025/2011	A / H5N1	2011-06-29	Bangladesh	Avian	Institute of Epidemiology Disease Control and Research (IEDCR) & Bangladesh National Influenza Centre (NIC)	nancy gerloff (Centers for Disease Control and Prevention / WHO Collaborating Center for Surveillance, Epidemiology and Control of Influenza, Influenza Division)	Gerloff, Nancy; Simpson, Natosha; Poh, Mee;Davis, Todd
EPI_ISL_139453	A/chicken/Bangladesh/12VIR-7140-2/2012	A / H5N1	2012-01-02	Bangladesh	Chicken	NA	Import from public-domain	Monne,I.; Fusaro,A.; Salviato,A.; Ormelli,S.; Schivo,A.; Heidari,A.; Yamage,M.; Giasuddin,M.; Khan,S.R.; Cattoli,G.
EPI_ISL_139465	A/chicken/Bangladesh/12VIR-7140-14/2012	A / H5N1	2012-04-03	Bangladesh	Chicken	NA	Import from public-domain	Monne,I.; Fusaro,A.; Salviato,A.; Ormelli,S.; Schivo,A.; Heidari,A.; Yamage,M.; Giasuddin,M.; Khan,S.R.; Cattoli,G.
EPI_ISL_139461	A/chicken/Bangladesh/12VIR-7140-10/2012	A / H5N1	2012-03-05	Bangladesh	Chicken	NA	Import from public-domain	Monne,I.; Fusaro,A.; Salviato,A.; Ormelli,S.; Schivo,A.; Heidari,A.; Yamage,M.; Giasuddin,M.; Khan,S.R.; Cattoli,G.
EPI_ISL_157929	A/chicken/Bangladesh/18065/2012	A / H5N1	2012-09-07	Bangladesh	Chicken	NA	Import from public-domain	Marinova-Petkova,A.; Feeroz,M.M.; Alam,S.M.R.; Hasan,M.K.; Akhtar,S.; Jones-Engel,L.; Walker,D.; McClenaghan,L.; Rubrum,A.; Franks,J.; Seiler,P.; Jeevan,T.; McKenzie,P.; Krauss,S.; Webby,R.J.; Webster,R.G.
EPI_ISL_157933	A/chicken/Bangladesh/18061/2012	A / H5N1	2012-09-07	Bangladesh	Chicken	NA	Import from public-domain	Marinova-Petkova,A.; Feeroz,M.M.; Alam,S.M.R.; Hasan,M.K.; Akhtar,S.; Jones-Engel,L.; Walker,D.; McClenaghan,L.; Rubrum,A.; Franks,J.; Seiler,P.; Jeevan,T.; McKenzie,P.; Krauss,S.; Webby,R.J.; Webster,R.G.
EPI_ISL_139455	A/chicken/Bangladesh/12VIR-7140-4/2012	A / H5N1	2012-01-10	Bangladesh	Chicken	NA	Import from public-domain	Monne,I.; Fusaro,A.; Salviato,A.; Ormelli,S.; Schivo,A.; Heidari,A.; Yamage,M.; Giasuddin,M.; Khan,S.R.; Cattoli,G.
EPI_ISL_139457	A/chicken/Bangladesh/12VIR-7140-6/2012	A / H5N1	2012-02-14	Bangladesh	Chicken	NA	Import from public-domain	Monne,I.; Fusaro,A.; Salviato,A.; Ormelli,S.; Schivo,A.; Heidari,A.; Yamage,M.; Giasuddin,M.; Khan,S.R.; Cattoli,G.
EPI_ISL_139459	A/chicken/Bangladesh/12VIR-7140-8/2012	A / H5N1	2012-02-14	Bangladesh	Chicken	NA	Import from public-domain	Monne,I.; Fusaro,A.; Salviato,A.; Ormelli,S.; Schivo,A.; Heidari,A.; Yamage,M.; Giasuddin,M.; Khan,S.R.; Cattoli,G.
EPI_ISL_157934	A/chicken/Bangladesh/15079/2012	A / H5N1	2012-01-18	Bangladesh	Chicken	NA	Import from public-domain	Marinova-Petkova,A.; Feeroz,M.M.; Alam,S.M.R.; Hasan,M.K.; Akhtar,S.; Jones-Engel,L.; Walker,D.; McClenaghan,L.; Rubrum,A.; Franks,J.; Seiler,P.; Jeevan,T.; McKenzie,P.; Krauss,S.; Webby,R.J.; Webster,R.G.
EPI_ISL_139462	A/chicken/Bangladesh/12VIR-7140-11/2012	A / H5N1	2012-03-18	Bangladesh	Chicken	NA	Import from public-domain	Monne,I.; Fusaro,A.; Salviato,A.; Ormelli,S.; Schivo,A.; Heidari,A.; Yamage,M.; Giasuddin,M.; Khan,S.R.; Cattoli,G.
EPI_ISL_157940	A/chicken/Bangladesh/15085/2012	A / H5N1	2012-01-18	Bangladesh	Chicken	NA	Import from public-domain	Marinova-Petkova,A.; Feeroz,M.M.; Alam,S.M.R.; Hasan,M.K.; Akhtar,S.; Jones-Engel,L.; Walker,D.; McClenaghan,L.; Rubrum,A.; Franks,J.; Seiler,P.; Jeevan,T.; McKenzie,P.; Krauss,S.; Webby,R.J.; Webster,R.G.
EPI_ISL_157943	A/chicken/Bangladesh/15078/2012	A / H5N1	2012-01-18	Bangladesh	Chicken	NA	Import from public-domain	Marinova-Petkova,A.; Feeroz,M.M.; Alam,S.M.R.; Hasan,M.K.; Akhtar,S.; Jones-Engel,L.; Walker,D.; McClenaghan,L.; Rubrum,A.; Franks,J.; Seiler,P.; Jeevan,T.; McKenzie,P.; Krauss,S.; Webby,R.J.; Webster,R.G.
EPI_ISL_139458	A/chicken/Bangladesh/12VIR-7140-7/2012	A / H5N1	2012-01-19	Bangladesh	Chicken	NA	Import from public-domain	Monne,I.; Fusaro,A.; Salviato,A.; Ormelli,S.; Schivo,A.; Heidari,A.; Yamage,M.; Giasuddin,M.; Khan,S.R.; Cattoli,G.
EPI_ISL_141290	A/duck/Bangladesh/32077/2012	A / H5N1	2012-02-20	Bangladesh	Avian	Institute of Epidemiology Disease Control and Research (IEDCR) & Bangladesh National Influenza Centre (NIC)	nancy gerloff (Centers for Disease Control and Prevention / WHO Collaborating Center for Surveillance, Epidemiology and Control of Influenza, Influenza Division)	Gerloff, Nancy; Simpson, Natosha; Poh, Mee;Davis, Todd
EPI_ISL_139468	A/chicken/Bangladesh/12VIR-7140-17/2012	A / H5N1	2012-03-21	Bangladesh	Chicken	NA	Import from public-domain	Monne,I.; Fusaro,A.; Salviato,A.; Ormelli,S.; Schivo,A.; Heidari,A.; Yamage,M.; Giasuddin,M.; Khan,S.R.; Cattoli,G.
EPI_ISL_139456	A/chicken/Bangladesh/12VIR-7140-5/2012	A / H5N1	2012-01-21	Bangladesh	Chicken	NA	Import from public-domain	Monne,I.; Fusaro,A.; Salviato,A.; Ormelli,S.; Schivo,A.; Heidari,A.; Yamage,M.; Giasuddin,M.; Khan,S.R.; Cattoli,G.
EPI_ISL_157938	A/chicken/Bangladesh/18248/2012	A / H5N1	2012-10-21	Bangladesh	Chicken	NA	Import from public-domain	Marinova-Petkova,A.; Feeroz,M.M.; Alam,S.M.R.; Hasan,M.K.; Akhtar,S.; Jones-Engel,L.; Walker,D.; McClenaghan,L.; Rubrum,A.; Franks,J.; Seiler,P.; Jeevan,T.; McKenzie,P.; Krauss,S.; Webby,R.J.; Webster,R.G.
EPI_ISL_139469	A/chicken/Bangladesh/12VIR-7140-18/2012	A / H5N1	2012-03-21	Bangladesh	Chicken	NA	Import from public-domain	Monne,I.; Fusaro,A.; Salviato,A.; Ormelli,S.; Schivo,A.; Heidari,A.; Yamage,M.; Giasuddin,M.; Khan,S.R.; Cattoli,G.
EPI_ISL_157906	A/duck/Bangladesh/17753/2012	A / H5N1	2012-07-24	Bangladesh	Duck	NA	Import from public-domain	Marinova-Petkova,A.; Feeroz,M.M.; Alam,S.M.R.; Hasan,M.K.; Akhtar,S.; Jones-Engel,L.; Walker,D.; McClenaghan,L.; Rubrum,A.; Franks,J.; Seiler,P.; Jeevan,T.; McKenzie,P.; Krauss,S.; Webby,R.J.; Webster,R.G.
EPI_ISL_139470	A/chicken/Bangladesh/12VIR-7140-19/2012	A / H5N1	2012-03-25	Bangladesh	Chicken	NA	Import from public-domain	Monne,I.; Fusaro,A.; Salviato,A.; Ormelli,S.; Schivo,A.; Heidari,A.; Yamage,M.; Giasuddin,M.; Khan,S.R.; Cattoli,G.
EPI_ISL_139463	A/chicken/Bangladesh/12VIR-7140-12/2012	A / H5N1	2012-03-27	Bangladesh	Chicken	NA	Import from public-domain	Monne,I.; Fusaro,A.; Salviato,A.; Ormelli,S.; Schivo,A.; Heidari,A.; Yamage,M.; Giasuddin,M.; Khan,S.R.; Cattoli,G.
EPI_ISL_151729	A/duck/Bangladesh/19097/2013	A / H5N1	2013-02-14	Bangladesh	Duck	NA	Import from public-domain	Feeroz,M.M.; Alam,R.S.; Hasan,K.M.; McKenzie,P.; Marinova-Petkova,A.; Webster,R.G.
EPI_ISL_157902	A/duck/Bangladesh/19099/2013	A / H5N1	2013-02-14	Bangladesh	Duck	NA	Import from public-domain	Marinova-Petkova,A.; Feeroz,M.M.; Alam,S.M.R.; Hasan,M.K.; Akhtar,S.; Jones-Engel,L.; Walker,D.; McClenaghan,L.; Rubrum,A.; Franks,J.; Seiler,P.; Jeevan,T.; McKenzie,P.; Krauss,S.; Webby,R.J.; Webster,R.G.
EPI_ISL_157907	A/duck/Bangladesh/18949/2013	A / H5N1	2013-01-28	Bangladesh	Duck	NA	Import from public-domain	Marinova-Petkova,A.; Feeroz,M.M.; Alam,S.M.R.; Hasan,M.K.; Akhtar,S.; Jones-Engel,L.; Walker,D.; McClenaghan,L.; Rubrum,A.; Franks,J.; Seiler,P.; Jeevan,T.; McKenzie,P.; Krauss,S.; Webby,R.J.; Webster,R.G.
EPI_ISL_257012	A/duck/Bangladesh/22399/2014	A / H5N1	2014-04-12	Bangladesh	Anas sp.	NA	Import from public-domain	Marinova-Petkova,A.; Shanmuganatham,K.; Feeroz,M.M.; Jones-Engel,L.; Hasan,M.K.; Akhtar,S.; Turner,J.; Walker,D.; Seiler,P.; Franks,J.; McKenzie,P.; Krauss,S.; Webby,R.J.; Webster,R.G.; Hasan,K.; Seiler,J.
EPI_ISL_257005	A/chicken/Bangladesh/22482/2014	A / H5N1	2014-04-15	Bangladesh	Gallus gallus	NA	Import from public-domain	Marinova-Petkova,A.; Shanmuganatham,K.; Feeroz,M.M.; Jones-Engel,L.; Hasan,M.K.; Akhtar,S.; Turner,J.; Walker,D.; Seiler,P.; Franks,J.; McKenzie,P.; Krauss,S.; Webby,R.J.; Webster,R.G.; Hasan,K.; Seiler,J.
EPI_ISL_257007	A/chicken/Bangladesh/22478/2014	A / H5N1	2014-04-15	Bangladesh	Gallus gallus	NA	Import from public-domain	Marinova-Petkova,A.; Shanmuganatham,K.; Feeroz,M.M.; Jones-Engel,L.; Hasan,M.K.; Akhtar,S.; Turner,J.; Walker,D.; Seiler,P.; Franks,J.; McKenzie,P.; Krauss,S.; Webby,R.J.; Webster,R.G.; Hasan,K.; Seiler,J.
EPI_ISL_257014	A/duck/Bangladesh/23858/2014	A / H5N1	2014-11-16	Bangladesh	Anas sp.	NA	Import from public-domain	Marinova-Petkova,A.; Shanmuganatham,K.; Feeroz,M.M.; Jones-Engel,L.; Hasan,M.K.; Akhtar,S.; Turner,J.; Walker,D.; Seiler,P.; Franks,J.; McKenzie,P.; Krauss,S.; Webby,R.J.; Webster,R.G.; Hasan,K.; Seiler,J.
EPI_ISL_257011	A/duck/Bangladesh/22991/2014	A / H5N1	2014-07-17	Bangladesh	Anas sp.	NA	Import from public-domain	Marinova-Petkova,A.; Shanmuganatham,K.; Feeroz,M.M.; Jones-Engel,L.; Hasan,M.K.; Akhtar,S.; Turner,J.; Walker,D.; Seiler,P.; Franks,J.; McKenzie,P.; Krauss,S.; Webby,R.J.; Webster,R.G.; Hasan,K.; Seiler,J.
EPI_ISL_257013	A/duck/Bangladesh/23163/2014	A / H5N1	2014-08-17	Bangladesh	Anas sp.	NA	Import from public-domain	Marinova-Petkova,A.; Shanmuganatham,K.; Feeroz,M.M.; Jones-Engel,L.; Hasan,M.K.; Akhtar,S.; Turner,J.; Walker,D.; Seiler,P.; Franks,J.; McKenzie,P.; Krauss,S.; Webby,R.J.; Webster,R.G.; Hasan,K.; Seiler,J.
EPI_ISL_257019	A/duck/Bangladesh/22996/2014	A / H5N1	2014-07-17	Bangladesh	Anas sp.	NA	Import from public-domain	Marinova-Petkova,A.; Shanmuganatham,K.; Feeroz,M.M.; Jones-Engel,L.; Hasan,M.K.; Akhtar,S.; Turner,J.; Walker,D.; Seiler,P.; Franks,J.; McKenzie,P.; Krauss,S.; Webby,R.J.; Webster,R.G.; Hasan,K.; Seiler,J.
EPI_ISL_257008	A/duck/Bangladesh/23660/2014	A / H5N1	2014-10-18	Bangladesh	Anas sp.	NA	Import from public-domain	Marinova-Petkova,A.; Shanmuganatham,K.; Feeroz,M.M.; Jones-Engel,L.; Hasan,M.K.; Akhtar,S.; Turner,J.; Walker,D.; Seiler,P.; Franks,J.; McKenzie,P.; Krauss,S.; Webby,R.J.; Webster,R.G.; Hasan,K.; Seiler,J.
EPI_ISL_257016	A/duck/Bangladesh/23656/2014	A / H5N1	2014-10-18	Bangladesh	Anas sp.	NA	Import from public-domain	Marinova-Petkova,A.; Shanmuganatham,K.; Feeroz,M.M.; Jones-Engel,L.; Hasan,M.K.; Akhtar,S.; Turner,J.; Walker,D.; Seiler,P.; Franks,J.; McKenzie,P.; Krauss,S.; Webby,R.J.; Webster,R.G.; Hasan,K.; Seiler,J.
EPI_ISL_257006	A/duck/Bangladesh/23655/2014	A / H5N1	2014-10-18	Bangladesh	Anas sp.	NA	Import from public-domain	Marinova-Petkova,A.; Shanmuganatham,K.; Feeroz,M.M.; Jones-Engel,L.; Hasan,M.K.; Akhtar,S.; Turner,J.; Walker,D.; Seiler,P.; Franks,J.; McKenzie,P.; Krauss,S.; Webby,R.J.; Webster,R.G.; Hasan,K.; Seiler,J.
EPI_ISL_257020	A/duck/Bangladesh/23659/2014	A / H5N1	2014-10-18	Bangladesh	Anas sp.	NA	Import from public-domain	Marinova-Petkova,A.; Shanmuganatham,K.; Feeroz,M.M.; Jones-Engel,L.; Hasan,M.K.; Akhtar,S.; Turner,J.; Walker,D.; Seiler,P.; Franks,J.; McKenzie,P.; Krauss,S.; Webby,R.J.; Webster,R.G.; Hasan,K.; Seiler,J.
EPI_ISL_257010	A/duck/Bangladesh/22811/2014	A / H5N1	2014-06-22	Bangladesh	Anas sp.	NA	Import from public-domain	Marinova-Petkova,A.; Shanmuganatham,K.; Feeroz,M.M.; Jones-Engel,L.; Hasan,M.K.; Akhtar,S.; Turner,J.; Walker,D.; Seiler,P.; Franks,J.; McKenzie,P.; Krauss,S.; Webby,R.J.; Webster,R.G.; Hasan,K.; Seiler,J.
EPI_ISL_257018	A/duck/Bangladesh/22806/2014	A / H5N1	2014-06-22	Bangladesh	Anas sp.	NA	Import from public-domain	Marinova-Petkova,A.; Shanmuganatham,K.; Feeroz,M.M.; Jones-Engel,L.; Hasan,M.K.; Akhtar,S.; Turner,J.; Walker,D.; Seiler,P.; Franks,J.; McKenzie,P.; Krauss,S.; Webby,R.J.; Webster,R.G.; Hasan,K.; Seiler,J.
EPI_ISL_257017	A/duck/Bangladesh/24044/2014	A / H5N1	2014-12-29	Bangladesh	Anas sp.	NA	Import from public-domain	Marinova-Petkova,A.; Shanmuganatham,K.; Feeroz,M.M.; Jones-Engel,L.; Hasan,M.K.; Akhtar,S.; Turner,J.; Walker,D.; Seiler,P.; Franks,J.; McKenzie,P.; Krauss,S.; Webby,R.J.; Webster,R.G.; Hasan,K.; Seiler,J.
EPI_ISL_257009	A/chicken/Bangladesh/23974/2014	A / H5N1	2014-12-29	Bangladesh	Gallus gallus	NA	Import from public-domain	Marinova-Petkova,A.; Shanmuganatham,K.; Feeroz,M.M.; Jones-Engel,L.; Hasan,M.K.; Akhtar,S.; Turner,J.; Walker,D.; Seiler,P.; Franks,J.; McKenzie,P.; Krauss,S.; Webby,R.J.; Webster,R.G.; Hasan,K.; Seiler,J.
EPI_ISL_257056	A/duck/Bangladesh/25887/2015	A / H5N1	2015-07-10	Bangladesh	Anas sp.	NA	Import from public-domain	Barman,S.; Marinova-Petkova,A.; Hasan,M.K.; Akhtar,S.; Turner,J.C.; Franks,J.; Walker,D.; Seiler,P.; Friedman,K.; Kercher,L.; Kayali,G.; Jones-Engel,L.; McKenzie,P.; Krauss,S.; Webby,R.J.; Feeroz,M.M.; Webster,R.G.
EPI_ISL_257047	A/duck/Bangladesh/25893/2015	A / H5N1	2015-07-10	Bangladesh	Anas sp.	NA	Import from public-domain	Marinova-Petkova,A.; Barman,S.; Hasan,M.K.; Akhtar,S.; Turner,J.C.; Franks,J.; Walker,D.; Seiler,P.; Friedman,K.; Kercher,L.; Kayali,G.; Jones-Engel,L.; McKenzie,P.; Krauss,S.; Webby,R.J.; Feeroz,M.M.; Webster,R.G.
EPI_ISL_257055	A/duck/Bangladesh/25890/2015	A / H5N1	2015-07-10	Bangladesh	Anas sp.	NA	Import from public-domain	Marinova-Petkova,A.; Barman,S.; Hasan,M.K.; Akhtar,S.; Turner,J.C.; Franks,J.; Walker,D.; Seiler,P.; Friedman,K.; Kercher,L.; Kayali,G.; Jones-Engel,L.; McKenzie,P.; Krauss,S.; Webby,R.J.; Feeroz,M.M.; Webster,R.G.
EPI_ISL_257053	A/duck/Bangladesh/25845/2015	A / H5N1	2015-07-11	Bangladesh	Anas sp.	NA	Import from public-domain	Marinova-Petkova,A.; Barman,S.; Hasan,M.K.; Akhtar,S.; Turner,J.C.; Franks,J.; Walker,D.; Seiler,P.; Friedman,K.; Kercher,L.; Kayali,G.; Jones-Engel,L.; McKenzie,P.; Krauss,S.; Webby,R.J.; Feeroz,M.M.; Webster,R.G.
EPI_ISL_257054	A/duck/Bangladesh/26188/2015	A / H5N1	2015-09-12	Bangladesh	Anas sp.	NA	Import from public-domain	Barman,S.; Marinova-Petkova,A.; Hasan,M.K.; Akhtar,S.; Turner,J.C.; Franks,J.; Walker,D.; Seiler,P.; Friedman,K.; Kercher,L.; Kayali,G.; Jones-Engel,L.; McKenzie,P.; Krauss,S.; Webby,R.J.; Feeroz,M.M.; Webster,R.G.
EPI_ISL_257057	A/duck/Bangladesh/26251/2015	A / H5N1	2015-09-12	Bangladesh	Anas sp.	NA	Import from public-domain	Barman,S.; Marinova-Petkova,A.; Hasan,M.K.; Akhtar,S.; Turner,J.C.; Franks,J.; Walker,D.; Seiler,P.; Friedman,K.; Kercher,L.; Kayali,G.; Jones-Engel,L.; McKenzie,P.; Krauss,S.; Webby,R.J.; Feeroz,M.M.; Webster,R.G.
EPI_ISL_257088	A/duck/Bangladesh/26182/2015	A / H5N1	2015-09-12	Bangladesh	Anas sp.	NA	Import from public-domain	Barman,S.; Marinova-Petkova,A.; Hasan,M.K.; Akhtar,S.; Turner,J.C.; Franks,J.; Walker,D.; Seiler,P.; Friedman,K.; Kercher,L.; Kayali,G.; Jones-Engel,L.; McKenzie,P.; Krauss,S.; Webby,R.J.; Feeroz,M.M.; Webster,R.G.
EPI_ISL_257078	A/goose/Bangladesh/25169/2015	A / H5N1	2015-04-20	Bangladesh	Anas sp.	NA	Import from public-domain	Marinova-Petkova,A.; Barman,S.; Hasan,M.K.; Akhtar,S.; Turner,J.C.; Franks,J.; Walker,D.; Seiler,P.; Friedman,K.; Kercher,L.; Kayali,G.; Jones-Engel,L.; McKenzie,P.; Krauss,S.; Webby,R.J.; Feeroz,M.M.; Webster,R.G.
EPI_ISL_257072	A/duck/Bangladesh/24958/2015	A / H5N1	2015-03-22	Bangladesh	Anas sp.	NA	Import from public-domain	Marinova-Petkova,A.; Barman,S.; Hasan,M.K.; Akhtar,S.; Turner,J.C.; Franks,J.; Walker,D.; Seiler,P.; Friedman,K.; Kercher,L.; Kayali,G.; Jones-Engel,L.; McKenzie,P.; Krauss,S.; Webby,R.J.; Feeroz,M.M.; Webster,R.G.
EPI_ISL_257093	A/duck/Bangladesh/24915/2015	A / H5N1	2015-03-22	Bangladesh	Anas sp.	NA	Import from public-domain	Marinova-Petkova,A.; Barman,S.; Hasan,M.K.; Akhtar,S.; Turner,J.C.; Franks,J.; Walker,D.; Seiler,P.; Friedman,K.; Kercher,L.; Kayali,G.; Jones-Engel,L.; McKenzie,P.; Krauss,S.; Webby,R.J.; Feeroz,M.M.; Webster,R.G.
EPI_ISL_257065	A/chicken/Bangladesh/24944/2015	A / H5N1	2015-03-22	Bangladesh	Gallus gallus	NA	Import from public-domain	Marinova-Petkova,A.; Barman,S.; Hasan,M.K.; Akhtar,S.; Turner,J.C.; Franks,J.; Walker,D.; Seiler,P.; Friedman,K.; Kercher,L.; Kayali,G.; Jones-Engel,L.; McKenzie,P.; Krauss,S.; Webby,R.J.; Feeroz,M.M.; Webster,R.G.
EPI_ISL_257097	A/duck/Bangladesh/27892/2015	A / H5N1	2015-12-23	Bangladesh	Anas sp.	NA	Import from public-domain	Barman,S.; Marinova-Petkova,A.; Hasan,M.K.; Akhtar,S.; Turner,J.C.; Franks,J.; Walker,D.; Seiler,P.; Friedman,K.; Kercher,L.; Kayali,G.; Jones-Engel,L.; McKenzie,P.; Krauss,S.; Webby,R.J.; Feeroz,M.M.; Webster,R.G.
EPI_ISL_257064	A/duck/Bangladesh/27820/2015	A / H5N1	2015-12-23	Bangladesh	Anas sp.	NA	Import from public-domain	Barman,S.; Marinova-Petkova,A.; Hasan,M.K.; Akhtar,S.; Turner,J.C.; Franks,J.; Walker,D.; Seiler,P.; Friedman,K.; Kercher,L.; Kayali,G.; Jones-Engel,L.; McKenzie,P.; Krauss,S.; Webby,R.J.; Feeroz,M.M.; Webster,R.G.
EPI_ISL_257058	A/duck/Bangladesh/24483/2015	A / H5N1	2015-02-25	Bangladesh	Anas sp.	NA	Import from public-domain	Marinova-Petkova,A.; Barman,S.; Hasan,M.K.; Akhtar,S.; Turner,J.C.; Franks,J.; Walker,D.; Seiler,P.; Friedman,K.; Kercher,L.; Kayali,G.; Jones-Engel,L.; McKenzie,P.; Krauss,S.; Webby,R.J.; Feeroz,M.M.; Webster,R.G.
EPI_ISL_257074	A/duck/Bangladesh/26042/2015	A / H5N1	2015-08-25	Bangladesh	Anas sp.	NA	Import from public-domain	Barman,S.; Marinova-Petkova,A.; Hasan,M.K.; Akhtar,S.; Turner,J.C.; Franks,J.; Walker,D.; Seiler,P.; Friedman,K.; Kercher,L.; Kayali,G.; Jones-Engel,L.; McKenzie,P.; Krauss,S.; Webby,R.J.; Feeroz,M.M.; Webster,R.G.
EPI_ISL_257060	A/duck/Bangladesh/24482/2015	A / H5N1	2015-02-25	Bangladesh	Anas sp.	NA	Import from public-domain	Marinova-Petkova,A.; Barman,S.; Hasan,M.K.; Akhtar,S.; Turner,J.C.; Franks,J.; Walker,D.; Seiler,P.; Friedman,K.; Kercher,L.; Kayali,G.; Jones-Engel,L.; McKenzie,P.; Krauss,S.; Webby,R.J.; Feeroz,M.M.; Webster,R.G.
EPI_ISL_257046	A/duck/Bangladesh/25683/2015	A / H5N1	2015-06-26	Bangladesh	Anas sp.	NA	Import from public-domain	Barman,S.; Marinova-Petkova,A.; Hasan,M.K.; Akhtar,S.; Turner,J.C.; Franks,J.; Walker,D.; Seiler,P.; Friedman,K.; Kercher,L.; Kayali,G.; Jones-Engel,L.; McKenzie,P.; Krauss,S.; Webby,R.J.; Feeroz,M.M.; Webster,R.G.
EPI_ISL_333121	A/avian/Bangladesh/PV154/2016	A / H5N1	2016-07-01	Bangladesh	Avian	icddr,b International Centre for Diarrhoeal Disease Research, Bangladesh	Yunho Jang (Centers for Disease Control and Prevention / WHO Collaborating Center for Surveillance, Epidemiology and Control of Influenza, Influenza Division)	Yang, G.; Chowdury, S; Hodges, E; Rahman, M.Z.; Jang, Y.; Hossain, M.E.; Jones, J.; Stark, T.; Di, H.; Cook, P.W.; Ghosh, S.; Azziz-Baumgartner, E.; Barnes, J.; Wentworth, D.; Kennedy, E.; Davis, C.T.
EPI_ISL_257052	A/duck/Bangladesh/28250/2016	A / H5N1-R1	2016-02-04	Bangladesh	Anas sp.	NA	Import from public-domain	Barman,S.; Marinova-Petkova,A.; Hasan,M.K.; Akhtar,S.; Turner,J.C.; Franks,J.; Walker,D.; Seiler,P.; Friedman,K.; Kercher,L.; Kayali,G.; Jones-Engel,L.; McKenzie,P.; Krauss,S.; Webby,R.J.; Feeroz,M.M.; Webster,R.G.
EPI_ISL_333117	A/duck/Bangladesh/17D629/2016	A / H5N1	2016-06-16	Bangladesh	Avian	icddr,b International Centre for Diarrhoeal Disease Research, Bangladesh	Yunho Jang (Centers for Disease Control and Prevention / WHO Collaborating Center for Surveillance, Epidemiology and Control of Influenza, Influenza Division)	Yang, G.; Chowdury, S; Hodges, E; Rahman, M.Z.; Jang, Y.; Hossain, M.E.; Jones, J.; Stark, T.; Di, H.; Cook, P.W.; Ghosh, S.; Azziz-Baumgartner, E.; Barnes, J.; Wentworth, D.; Kennedy, E.; Davis, C.T.
EPI_ISL_284781	A/duck/Bangladesh/31549/2016	A / H5N1-R1	2016-12-21	Bangladesh	Anas platyrhynchos	NA	Import from public-domain	Barman,S.; Turner,J.C.; Hasan,M.K.; Akhtar,S.; Franks,J.; El-Shesheny,R.; Walker,D.; Seiler,P.; Friedman,K.; Kercher,L.; Kayali,G.; Jones-Engel,L.; McKenzie,P.; Krauss,S.; Webby,R.J.; Feeroz,M.M.; Webster,R.G.
EPI_ISL_284807	A/duck/Bangladesh/31095/2016	A / H5N1	2016-10-24	Bangladesh	Anas sp.	NA	Import from public-domain	Barman,S.; Turner,J.C.; Hasan,M.K.; Akhtar,S.; Franks,J.; El-Shesheny,R.; Walker,D.; Seiler,P.; Friedman,K.; Kercher,L.; Kayali,G.; Jones-Engel,L.; McKenzie,P.; Krauss,S.; Webby,R.J.; Feeroz,M.M.; Webster,R.G.
EPI_ISL_284775	A/duck/Bangladesh/31098/2016	A / H5N1	2016-10-24	Bangladesh	Anas sp.	NA	Import from public-domain	Barman,S.; Turner,J.C.; Hasan,M.K.; Akhtar,S.; Franks,J.; El-Shesheny,R.; Walker,D.; Seiler,P.; Friedman,K.; Kercher,L.; Kayali,G.; Jones-Engel,L.; McKenzie,P.; Krauss,S.; Webby,R.J.; Feeroz,M.M.; Webster,R.G.
EPI_ISL_284768	A/duck/Bangladesh/31096/2016	A / H5N1-R1	2016-10-24	Bangladesh	Anas sp.	NA	Import from public-domain	Barman,S.; Turner,J.C.; Hasan,M.K.; Akhtar,S.; Franks,J.; El-Shesheny,R.; Walker,D.; Seiler,P.; Friedman,K.; Kercher,L.; Kayali,G.; Jones-Engel,L.; McKenzie,P.; Krauss,S.; Webby,R.J.; Feeroz,M.M.; Webster,R.G.
EPI_ISL_284812	A/duck/Bangladesh/31023/2016	A / H5N1	2016-10-24	Bangladesh	Anas sp.	NA	Import from public-domain	Barman,S.; Turner,J.C.; Hasan,M.K.; Akhtar,S.; Franks,J.; El-Shesheny,R.; Walker,D.; Seiler,P.; Friedman,K.; Kercher,L.; Kayali,G.; Jones-Engel,L.; McKenzie,P.; Krauss,S.; Webby,R.J.; Feeroz,M.M.; Webster,R.G.
EPI_ISL_284813	A/duck/Bangladesh/31103/2016	A / H5N1	2016-10-24	Bangladesh	Anas sp.	NA	Import from public-domain	Barman,S.; Turner,J.C.; Hasan,M.K.; Akhtar,S.; Franks,J.; El-Shesheny,R.; Walker,D.; Seiler,P.; Friedman,K.; Kercher,L.; Kayali,G.; Jones-Engel,L.; McKenzie,P.; Krauss,S.; Webby,R.J.; Feeroz,M.M.; Webster,R.G.
EPI_ISL_284795	A/duck/Bangladesh/31297/2016	A / H5N1	2016-11-25	Bangladesh	Anas platyrhynchos	NA	Import from public-domain	Barman,S.; Turner,J.C.; Hasan,M.K.; Akhtar,S.; Franks,J.; El-Shesheny,R.; Walker,D.; Seiler,P.; Friedman,K.; Kercher,L.; Kayali,G.; Jones-Engel,L.; McKenzie,P.; Krauss,S.; Webby,R.J.; Feeroz,M.M.; Webster,R.G.
EPI_ISL_284793	A/duck/Bangladesh/31299/2016	A / H5N1	2016-11-25	Bangladesh	Anas platyrhynchos	NA	Import from public-domain	Barman,S.; Turner,J.C.; Hasan,M.K.; Akhtar,S.; Franks,J.; El-Shesheny,R.; Walker,D.; Seiler,P.; Friedman,K.; Kercher,L.; Kayali,G.; Jones-Engel,L.; McKenzie,P.; Krauss,S.; Webby,R.J.; Feeroz,M.M.; Webster,R.G.
EPI_ISL_284776	A/duck/Bangladesh/31294/2016	A / H5N1	2016-11-25	Bangladesh	Anas sp.	NA	Import from public-domain	Barman,S.; Turner,J.C.; Hasan,M.K.; Akhtar,S.; Franks,J.; El-Shesheny,R.; Walker,D.; Seiler,P.; Friedman,K.; Kercher,L.; Kayali,G.; Jones-Engel,L.; McKenzie,P.; Krauss,S.; Webby,R.J.; Feeroz,M.M.; Webster,R.G.
EPI_ISL_284777	A/duck/Bangladesh/30890/2016	A / H5N1	2016-09-27	Bangladesh	Anas sp.	NA	Import from public-domain	Barman,S.; Turner,J.C.; Hasan,M.K.; Akhtar,S.; Franks,J.; El-Shesheny,R.; Walker,D.; Seiler,P.; Friedman,K.; Kercher,L.; Kayali,G.; Jones-Engel,L.; McKenzie,P.; Krauss,S.; Webby,R.J.; Feeroz,M.M.; Webster,R.G.
EPI_ISL_284782	A/duck/Bangladesh/30818/2016	A / H5N1	2016-09-27	Bangladesh	Anas sp.	NA	Import from public-domain	Barman,S.; Turner,J.C.; Hasan,M.K.; Akhtar,S.; Franks,J.; El-Shesheny,R.; Walker,D.; Seiler,P.; Friedman,K.; Kercher,L.; Kayali,G.; Jones-Engel,L.; McKenzie,P.; Krauss,S.; Webby,R.J.; Feeroz,M.M.; Webster,R.G.
EPI_ISL_284794	A/duck/Bangladesh/30884/2016	A / H5N1-R1	2016-09-27	Bangladesh	Anas sp.	NA	Import from public-domain	Barman,S.; Turner,J.C.; Hasan,M.K.; Akhtar,S.; Franks,J.; El-Shesheny,R.; Walker,D.; Seiler,P.; Friedman,K.; Kercher,L.; Kayali,G.; Jones-Engel,L.; McKenzie,P.; Krauss,S.; Webby,R.J.; Feeroz,M.M.; Webster,R.G.
EPI_ISL_284767	A/duck/Bangladesh/30892/2016	A / H5N1	2016-09-27	Bangladesh	Anas sp.	NA	Import from public-domain	Barman,S.; Turner,J.C.; Hasan,M.K.; Akhtar,S.; Franks,J.; El-Shesheny,R.; Walker,D.; Seiler,P.; Friedman,K.; Kercher,L.; Kayali,G.; Jones-Engel,L.; McKenzie,P.; Krauss,S.; Webby,R.J.; Feeroz,M.M.; Webster,R.G.
EPI_ISL_284778	A/chicken/Bangladesh/30065/2016	A / H5N1	2016-05-27	Bangladesh	Gallus gallus	NA	Import from public-domain	Barman,S.; Turner,J.C.; Hasan,M.K.; Akhtar,S.; Franks,J.; El-Shesheny,R.; Walker,D.; Seiler,P.; Friedman,K.; Kercher,L.; Kayali,G.; Jones-Engel,L.; McKenzie,P.; Krauss,S.; Webby,R.J.; Feeroz,M.M.; Webster,R.G.
EPI_ISL_284770	A/duck/Bangladesh/30885/2016	A / H5N1-R1	2016-09-27	Bangladesh	Anas sp.	NA	Import from public-domain	Barman,S.; Turner,J.C.; Hasan,M.K.; Akhtar,S.; Franks,J.; El-Shesheny,R.; Walker,D.; Seiler,P.; Friedman,K.; Kercher,L.; Kayali,G.; Jones-Engel,L.; McKenzie,P.; Krauss,S.; Webby,R.J.; Feeroz,M.M.; Webster,R.G.
EPI_ISL_284788	A/duck/Bangladesh/30160/2016	A / H5N1	2016-05-28	Bangladesh	Anas sp.	NA	Import from public-domain	Barman,S.; Turner,J.C.; Hasan,M.K.; Akhtar,S.; Franks,J.; El-Shesheny,R.; Walker,D.; Seiler,P.; Friedman,K.; Kercher,L.; Kayali,G.; Jones-Engel,L.; McKenzie,P.; Krauss,S.; Webby,R.J.; Feeroz,M.M.; Webster,R.G.
EPI_ISL_257073	A/duck/Bangladesh/28389/2016	A / H5N1	2016-02-29	Bangladesh	Anas sp.	NA	Import from public-domain	Barman,S.; Marinova-Petkova,A.; Hasan,M.K.; Akhtar,S.; Turner,J.C.; Franks,J.; Walker,D.; Seiler,P.; Friedman,K.; Kercher,L.; Kayali,G.; Jones-Engel,L.; McKenzie,P.; Krauss,S.; Webby,R.J.; Feeroz,M.M.; Webster,R.G.
EPI_ISL_333119	A/chicken/Bangladesh/01C209/2017	A / H5N1	2017-03-02	Bangladesh	Gallus gallus	icddr,b International Centre for Diarrhoeal Disease Research, Bangladesh	Yunho Jang (Centers for Disease Control and Prevention / WHO Collaborating Center for Surveillance, Epidemiology and Control of Influenza, Influenza Division)	Yang, G.; Chowdury, S; Hodges, E; Rahman, M.Z.; Jang, Y.; Hossain, M.E.; Jones, J.; Stark, T.; Di, H.; Cook, P.W.; Ghosh, S.; Azziz-Baumgartner, E.; Barnes, J.; Wentworth, D.; Kennedy, E.; Davis, C.T.
EPI_ISL_333123	A/duck/Bangladesh/18D843/2017	A / H5N1	2017-05-08	Bangladesh	Anas sp.	icddr,b International Centre for Diarrhoeal Disease Research, Bangladesh	Yunho Jang (Centers for Disease Control and Prevention / WHO Collaborating Center for Surveillance, Epidemiology and Control of Influenza, Influenza Division)	Yang, G.; Chowdury, S; Hodges, E; Rahman, M.Z.; Jang, Y.; Hossain, M.E.; Jones, J.; Stark, T.; Di, H.; Cook, P.W.; Ghosh, S.; Azziz-Baumgartner, E.; Barnes, J.; Wentworth, D.; Kennedy, E.; Davis, C.T.
EPI_ISL_397431	A/quail/Bangladesh/32942/2017	A / H5N1	2017-06-11	Bangladesh	Coturnix sp.	NA	Import from public-domain	Barman,S.; Turner,J.C.; Hasan,M.K.; Akhtar,S.; Franks,J.; El-Shesheny,R.; Walker,D.; Seiler,P.; Friedman,K.; Kercher,L.; Kayali,G.; Jones-Engel,L.; McKenzie,P.; Krauss,S.; Webby,R.J.; Feeroz,M.; Webster,R.G.
EPI_ISL_329598	A/duck/Bangladesh/32914/2017	A / H5N1	2017-06-11	Bangladesh	Anas platyrhynchos	NA	Import from public-domain	Barman,S.; Turner,J.C.; Hasan,M.K.; Akhtar,S.; Franks,J.; El-Shesheny,R.; Walker,D.; Seiler,P.; Friedman,K.; Kercher,L.; Kayali,G.; Jones-Engel,L.; McKenzie,P.; Krauss,S.; Webby,R.J.; Feeroz,M.; Webster,R.G.
EPI_ISL_306657	A/duck/Bangladesh/31993/2017	A / H5N1	2017-02-15	Bangladesh	Anas sp.	NA	Import from public-domain	Barman,S.; Turner,J.C.; Hasan,M.K.; Akhtar,S.; Franks,J.; El-Shesheny,R.; Walker,D.; Seiler,P.; Friedman,K.; Kercher,L.; Kayali,G.; Jones-Engel,L.; McKenzie,P.; Krauss,S.; Webby,R.J.; Feeroz,M.M.; Webster,R.G.
EPI_ISL_306666	A/duck/Bangladesh/31992/2017	A / H5N1	2017-02-15	Bangladesh	Anas sp.	NA	Import from public-domain	Barman,S.; Turner,J.C.; Hasan,M.K.; Akhtar,S.; Franks,J.; El-Shesheny,R.; Walker,D.; Seiler,P.; Friedman,K.; Kercher,L.; Kayali,G.; Jones-Engel,L.; McKenzie,P.; Krauss,S.; Webby,R.J.; Feeroz,M.M.; Webster,R.G.
EPI_ISL_329592	A/chicken/Bangladesh/33395/2017	A / H5N1	2017-08-17	Bangladesh	Gallus gallus	NA	Import from public-domain	Barman,S.; Turner,J.C.; Hasan,M.K.; Akhtar,S.; Franks,J.; El-Shesheny,R.; Walker,D.; Seiler,P.; Friedman,K.; Kercher,L.; Kayali,G.; Jones-Engel,L.; McKenzie,P.; Krauss,S.; Webby,R.J.; Feeroz,M.; Webster,R.G.
EPI_ISL_329564	A/duck/Bangladesh/33415/2017	A / H5N1	2017-08-17	Bangladesh	Anas platyrhynchos	NA	Import from public-domain	Barman,S.; Turner,J.C.; Hasan,M.K.; Akhtar,S.; Franks,J.; El-Shesheny,R.; Walker,D.; Seiler,P.; Friedman,K.; Kercher,L.; Kayali,G.; Jones-Engel,L.; McKenzie,P.; Krauss,S.; Webby,R.J.; Feeroz,M.; Webster,R.G.
EPI_ISL_329581	A/duck/Bangladesh/33775/2017	A / H5N1-R1	2017-10-19	Bangladesh	Anas platyrhynchos	NA	Import from public-domain	Barman,S.; Turner,J.C.; Hasan,M.K.; Akhtar,S.; Franks,J.; El-Shesheny,R.; Walker,D.; Seiler,P.; Friedman,K.; Kercher,L.; Kayali,G.; Jones-Engel,L.; McKenzie,P.; Krauss,S.; Webby,R.J.; Feeroz,M.; Webster,R.G.
EPI_ISL_329565	A/duck/Bangladesh/33772/2017	A / H5N1-R1	2017-10-19	Bangladesh	Anas platyrhynchos	NA	Import from public-domain	Barman,S.; Turner,J.C.; Hasan,M.K.; Akhtar,S.; Franks,J.; El-Shesheny,R.; Walker,D.; Seiler,P.; Friedman,K.; Kercher,L.; Kayali,G.; Jones-Engel,L.; McKenzie,P.; Krauss,S.; Webby,R.J.; Feeroz,M.; Webster,R.G.
EPI_ISL_329571	A/chicken/Bangladesh/32747/2017	A / H5N1	2017-05-20	Bangladesh	Gallus gallus	NA	Import from public-domain	Barman,S.; Turner,J.C.; Hasan,M.K.; Akhtar,S.; Franks,J.; El-Shesheny,R.; Walker,D.; Seiler,P.; Friedman,K.; Kercher,L.; Kayali,G.; Jones-Engel,L.; McKenzie,P.; Krauss,S.; Webby,R.J.; Feeroz,M.; Webster,R.G.
EPI_ISL_329586	A/chicken/Bangladesh/33167/2017	A / H5N1-R1	2017-07-21	Bangladesh	Gallus gallus	NA	Import from public-domain	Barman,S.; Turner,J.C.; Hasan,M.K.; Akhtar,S.; Franks,J.; El-Shesheny,R.; Walker,D.; Seiler,P.; Friedman,K.; Kercher,L.; Kayali,G.; Jones-Engel,L.; McKenzie,P.; Krauss,S.; Webby,R.J.; Feeroz,M.; Webster,R.G.
EPI_ISL_379716	A/duck/Bangladesh/34199/2017	A / H5N1-R1	2017-11-25	Bangladesh	Anas sp.	NA	Import from public-domain	Barman,S.; Turner,J.C.; Hasan,M.K.; Akhtar,S.; Franks,J.; El-Shesheny,R.; Walker,D.; Seiler,P.; Friedman,K.; Kercher,L.; Kayali,G.; Jones-Engel,L.; McKenzie,P.; Krauss,S.; Webby,R.J.; Feeroz,M.M.; Webster,R.G.
EPI_ISL_379970	A/quail/Bangladesh/34292/2017	A / H5N1-R1	2017-12-25	Bangladesh	Coturnix sp.	NA	Import from public-domain	Barman,S.; Turner,J.C.; Hasan,M.K.; Akhtar,S.; Franks,J.; El-Shesheny,R.; Walker,D.; Seiler,P.; Friedman,K.; Kercher,L.; Kayali,G.; Jones-Engel,L.; McKenzie,P.; Krauss,S.; Webby,R.J.; Feeroz,M.M.; Webster,R.G.
EPI_ISL_379714	A/duck/Bangladesh/34102/2017	A / H5N1-R1	2017-11-28	Bangladesh	Anas sp.	NA	Import from public-domain	Barman,S.; Turner,J.C.; Hasan,M.K.; Akhtar,S.; Franks,J.; El-Shesheny,R.; Walker,D.; Seiler,P.; Friedman,K.; Kercher,L.; Kayali,G.; Jones-Engel,L.; McKenzie,P.; Krauss,S.; Webby,R.J.; Feeroz,M.M.; Webster,R.G.
EPI_ISL_379708	A/duck/Bangladesh/34104/2017	A / H5N1	2017-11-28	Bangladesh	Anas sp.	NA	Import from public-domain	Barman,S.; Turner,J.C.; Hasan,M.K.; Akhtar,S.; Franks,J.; El-Shesheny,R.; Walker,D.; Seiler,P.; Friedman,K.; Kercher,L.; Kayali,G.; Jones-Engel,L.; McKenzie,P.; Krauss,S.; Webby,R.J.; Feeroz,M.M.; Webster,R.G.
EPI_ISL_379704	A/duck/Bangladesh/34036/2017	A / H5N1-R1	2017-11-28	Bangladesh	Anas sp.	NA	Import from public-domain	Barman,S.; Turner,J.C.; Hasan,M.K.; Akhtar,S.; Franks,J.; El-Shesheny,R.; Walker,D.; Seiler,P.; Friedman,K.; Kercher,L.; Kayali,G.; Jones-Engel,L.; McKenzie,P.; Krauss,S.; Webby,R.J.; Feeroz,M.M.; Webster,R.G.
EPI_ISL_379719	A/duck/Bangladesh/34105/2017	A / H5N1	2017-11-28	Bangladesh	Anas sp.	NA	Import from public-domain	Barman,S.; Turner,J.C.; Hasan,M.K.; Akhtar,S.; Franks,J.; El-Shesheny,R.; Walker,D.; Seiler,P.; Friedman,K.; Kercher,L.; Kayali,G.; Jones-Engel,L.; McKenzie,P.; Krauss,S.; Webby,R.J.; Feeroz,M.M.; Webster,R.G.
EPI_ISL_379693	A/duck/Bangladesh/34097/2017	A / H5N1	2017-11-28	Bangladesh	Anas sp.	NA	Import from public-domain	Barman,S.; Turner,J.C.; Hasan,M.K.; Akhtar,S.; Franks,J.; El-Shesheny,R.; Walker,D.; Seiler,P.; Friedman,K.; Kercher,L.; Kayali,G.; Jones-Engel,L.; McKenzie,P.; Krauss,S.; Webby,R.J.; Feeroz,M.M.; Webster,R.G.
EPI_ISL_306664	A/duck/Bangladesh/32247/2017	A / H5N1	2017-03-29	Bangladesh	Anas platyrhynchos	NA	Import from public-domain	Barman,S.; Turner,J.C.; Hasan,M.K.; Akhtar,S.; Franks,J.; El-Shesheny,R.; Walker,D.; Seiler,P.; Friedman,K.; Kercher,L.; Kayali,G.; Jones-Engel,L.; McKenzie,P.; Krauss,S.; Webby,R.J.; Feeroz,M.M.; Webster,R.G.
EPI_ISL_388027	A/duck/Bangladesh/35438/2018	A / H5N1	2018-06-05	Bangladesh	Anas sp.	NA	Import from public-domain	Barman,S.; Turner,J.C.; Hasan,M.; Akhtar,S.; Franks,J.; El-Shesheny,R.; Walker,D.; Seiler,P.; Friedman,K.; Kercher,L.; McKenzie,P.; Webby,R.J.; Feeroz,M.; Webster,R.G.
EPI_ISL_388029	A/duck/Bangladesh/35435/2018	A / H5N1	2018-06-05	Bangladesh	Anas sp.	NA	Import from public-domain	Barman,S.; Turner,J.C.; Hasan,M.; Akhtar,S.; Franks,J.; El-Shesheny,R.; Walker,D.; Seiler,P.; Friedman,K.; Kercher,L.; McKenzie,P.; Webby,R.J.; Feeroz,M.; Webster,R.G.
EPI_ISL_331119	A/duck/Bangladesh/17D1012/2018	A / H5N1	2018-01-07	Bangladesh	Anas sp.	icddr,b International Centre for Diarrhoeal Disease Research, Bangladesh	Yunho Jang (Centers for Disease Control and Prevention / WHO Collaborating Center for Surveillance, Epidemiology and Control of Influenza, Influenza Division)	Chowdhury,Sukanta;Rahman,Ziaur;Hossain,Enayet
EPI_ISL_388011	A/duck/Bangladesh/35600/2018	A / H5N1	2018-08-09	Bangladesh	Anas sp.	NA	Import from public-domain	Barman,S.; Turner,J.C.; Hasan,M.; Akhtar,S.; Franks,J.; El-Shesheny,R.; Walker,D.; Seiler,P.; Friedman,K.; Kercher,L.; McKenzie,P.; Webby,R.J.; Feeroz,M.; Webster,R.G.
EPI_ISL_388019	A/duck/Bangladesh/35723/2018	A / H5N1	2018-08-09	Bangladesh	Anas sp.	NA	Import from public-domain	Barman,S.; Turner,J.C.; Hasan,M.; Akhtar,S.; Franks,J.; El-Shesheny,R.; Walker,D.; Seiler,P.; Friedman,K.; Kercher,L.; McKenzie,P.; Webby,R.J.; Feeroz,M.; Webster,R.G.
EPI_ISL_388013	A/chicken/Bangladesh/35579/2018	A / H5N1	2018-08-09	Bangladesh	Gallus gallus	NA	Import from public-domain	Barman,S.; Turner,J.C.; Hasan,M.; Akhtar,S.; Franks,J.; El-Shesheny,R.; Walker,D.; Seiler,P.; Friedman,K.; Kercher,L.; McKenzie,P.; Webby,R.J.; Feeroz,M.; Webster,R.G.
EPI_ISL_388014	A/duck/Bangladesh/35672/2018	A / H5N1	2018-08-09	Bangladesh	Anas sp.	NA	Import from public-domain	Barman,S.; Turner,J.C.; Hasan,M.; Akhtar,S.; Franks,J.; El-Shesheny,R.; Walker,D.; Seiler,P.; Friedman,K.; Kercher,L.; McKenzie,P.; Webby,R.J.; Feeroz,M.; Webster,R.G.
EPI_ISL_387993	A/duck/Bangladesh/36037/2018	A / H5N1	2018-12-15	Bangladesh	Anas sp.	NA	Import from public-domain	Barman,S.; Turner,J.C.; Hasan,M.; Akhtar,S.; Franks,J.; El-Shesheny,R.; Walker,D.; Seiler,P.; Friedman,K.; Kercher,L.; McKenzie,P.; Webby,R.J.; Feeroz,M.; Webster,R.G.
EPI_ISL_387992	A/duck/Bangladesh/36042/2018	A / H5N1	2018-12-15	Bangladesh	Anas sp.	NA	Import from public-domain	Barman,S.; Turner,J.C.; Hasan,M.; Akhtar,S.; Franks,J.; El-Shesheny,R.; Walker,D.; Seiler,P.; Friedman,K.; Kercher,L.; McKenzie,P.; Webby,R.J.; Feeroz,M.; Webster,R.G.
EPI_ISL_388009	A/duck/Bangladesh/35921/2018	A / H5N1	2018-12-18	Bangladesh	Anas sp.	NA	Import from public-domain	Barman,S.; Turner,J.C.; Hasan,M.; Akhtar,S.; Franks,J.; El-Shesheny,R.; Walker,D.; Seiler,P.; Friedman,K.; Kercher,L.; McKenzie,P.; Webby,R.J.; Feeroz,M.; Webster,R.G.
EPI_ISL_388001	A/duck/Bangladesh/35924/2018	A / H5N1	2018-12-18	Bangladesh	Anas sp.	NA	Import from public-domain	Barman,S.; Turner,J.C.; Hasan,M.; Akhtar,S.; Franks,J.; El-Shesheny,R.; Walker,D.; Seiler,P.; Friedman,K.; Kercher,L.; McKenzie,P.; Webby,R.J.; Feeroz,M.; Webster,R.G.
EPI_ISL_379715	A/duck/Bangladesh/34590/2018	A / H5N1-R1	2018-01-23	Bangladesh	Anas platyrhynchos	NA	Import from public-domain	Barman,S.; Turner,J.C.; Hasan,M.K.; Akhtar,S.; Franks,J.; El-Shesheny,R.; Walker,D.; Seiler,P.; Friedman,K.; Kercher,L.; Kayali,G.; Jones-Engel,L.; McKenzie,P.; Krauss,S.; Webby,R.J.; Feeroz,M.M.; Webster,R.G.
EPI_ISL_379691	A/duck/Bangladesh/34751/2018	A / H5N1	2018-01-24	Bangladesh	Anas platyrhynchos	NA	Import from public-domain	Barman,S.; Turner,J.C.; Hasan,M.K.; Akhtar,S.; Franks,J.; El-Shesheny,R.; Walker,D.; Seiler,P.; Friedman,K.; Kercher,L.; Kayali,G.; Jones-Engel,L.; McKenzie,P.; Krauss,S.; Webby,R.J.; Feeroz,M.M.; Webster,R.G.
EPI_ISL_379709	A/duck/Bangladesh/34752/2018	A / H5N1	2018-01-24	Bangladesh	Anas platyrhynchos	NA	Import from public-domain	Barman,S.; Turner,J.C.; Hasan,M.K.; Akhtar,S.; Franks,J.; El-Shesheny,R.; Walker,D.; Seiler,P.; Friedman,K.; Kercher,L.; Kayali,G.; Jones-Engel,L.; McKenzie,P.; Krauss,S.; Webby,R.J.; Feeroz,M.M.; Webster,R.G.
EPI_ISL_379695	A/duck/Bangladesh/34749/2018	A / H5N1	2018-01-24	Bangladesh	Anas platyrhynchos	NA	Import from public-domain	Barman,S.; Turner,J.C.; Hasan,M.K.; Akhtar,S.; Franks,J.; El-Shesheny,R.; Walker,D.; Seiler,P.; Friedman,K.; Kercher,L.; Kayali,G.; Jones-Engel,L.; McKenzie,P.; Krauss,S.; Webby,R.J.; Feeroz,M.M.; Webster,R.G.
EPI_ISL_388025	A/duck/Bangladesh/35293/2018	A / H5N1	2018-04-26	Bangladesh	Anas sp.	NA	Import from public-domain	Barman,S.; Turner,J.C.; Hasan,M.; Akhtar,S.; Franks,J.; El-Shesheny,R.; Walker,D.; Seiler,P.; Friedman,K.; Kercher,L.; McKenzie,P.; Webby,R.J.; Feeroz,M.; Webster,R.G.
EPI_ISL_387982	A/duck/Bangladesh/35222/2018	A / H5N1	2018-04-26	Bangladesh	Anas sp.	NA	Import from public-domain	Barman,S.; Turner,J.C.; Hasan,M.; Akhtar,S.; Franks,J.; El-Shesheny,R.; Walker,D.; Seiler,P.; Friedman,K.; Kercher,L.; McKenzie,P.; Webby,R.J.; Feeroz,M.; Webster,R.G.
EPI_ISL_387980	A/duck/Bangladesh/35226/2018	A / H5N1	2018-04-26	Bangladesh	Anas sp.	NA	Import from public-domain	Barman,S.; Turner,J.C.; Hasan,M.; Akhtar,S.; Franks,J.; El-Shesheny,R.; Walker,D.; Seiler,P.; Friedman,K.; Kercher,L.; McKenzie,P.; Webby,R.J.; Feeroz,M.; Webster,R.G.
EPI_ISL_388030	A/duck/Bangladesh/35346/2018	A / H5N1	2018-04-27	Bangladesh	Anas sp.	NA	Import from public-domain	Barman,S.; Turner,J.C.; Hasan,M.; Akhtar,S.; Franks,J.; El-Shesheny,R.; Walker,D.; Seiler,P.; Friedman,K.; Kercher,L.; McKenzie,P.; Webby,R.J.; Feeroz,M.; Webster,R.G.
EPI_ISL_388020	A/duck/Bangladesh/35389/2018	A / H5N1	2018-04-28	Bangladesh	Anas sp.	NA	Import from public-domain	Barman,S.; Turner,J.C.; Hasan,M.; Akhtar,S.; Franks,J.; El-Shesheny,R.; Walker,D.; Seiler,P.; Friedman,K.; Kercher,L.; McKenzie,P.; Webby,R.J.; Feeroz,M.; Webster,R.G.
EPI_ISL_96738	A/chicken/Bhutan/248006/2010	A / H5N1	2010-02-17	Bhutan	Chicken	NA	Import from public-domain	Dubey,S.C.; Tosh,C.; Dahal,N.; Nagarajan,S.; Murugkar,H.V.; Jain,R.; Katare,M.; Patil,S.; Rinzin,K.; Sharma,B.; Kulkarni,D.
EPI_ISL_96737	A/chicken/Bhutan/248007/2010	A / H5N1	2010-02-17	Bhutan	Chicken	NA	Import from public-domain	Dubey,S.C.; Tosh,C.; Dahal,N.; Nagarajan,S.; Murugkar,H.V.; Jain,R.; Katare,M.; Patil,S.; Rinzin,K.; Sharma,B.; Kulkarni,D.
EPI_ISL_90162	A/chicken/Bhutan/248015/2010	A / H5N1	2010-02-19	Bhutan	Chicken	NA	Import from public-domain	Dubey,S.C.; Tosh,C.; Dahal,N.; Nagarajan,S.; Murugkar,H.V.; Jain,R.; Patil,S.; Rinzin,K.; Sharma,B.; Kulkarni,D.
EPI_ISL_90161	A/chicken/Bhutan/248009/2010	A / H5N1	2010-02-20	Bhutan	Chicken	NA	Import from public-domain	Dubey,S.C.; Tosh,C.; Dahal,N.; Nagarajan,S.; Murugkar,H.V.; Jain,R.; Patil,S.; Rinzin,K.; Sharma,B.; Kulkarni,D.
EPI_ISL_161400	A/chicken/Bhutan/298/2012	A / H5N1	2012-02-11	Bhutan	Chicken	NA	Import from public-domain	Franks,J.S.; Tenzin,S.; Tshering,D.; Rai,P.; Lhamo,K.; Dahal,N.; Dukpa,K.
EPI_ISL_161406	A/chicken/Bhutan/297/2012	A / H5N1	2012-02-11	Bhutan	Chicken	NA	Import from public-domain	Franks,J.S.; Tenzin,S.; Tshering,D.; Rai,P.; Lhamo,K.; Dahal,N.; Dukpa,K.
EPI_ISL_161383	A/chicken/Bhutan/936/2012	A / H5N1	2012-10-11	Bhutan	Chicken	NA	Import from public-domain	Franks,J.S.; Tenzin,S.; Tshering,D.; Rai,P.; Lhamo,K.; Dahal,N.; Dukpa,K.
EPI_ISL_161418	A/chicken/Bhutan/259/2012	A / H5N1	2012-02-14	Bhutan	Chicken	NA	Import from public-domain	Franks,J.S.; Tenzin,S.; Tshering,D.; Rai,P.; Lhamo,K.; Dahal,N.; Dukpa,K.
EPI_ISL_161387	A/chicken/Bhutan/406/2012	A / H5N1	2012-01-16	Bhutan	Chicken	NA	Import from public-domain	Franks,J.S.; Tenzin,S.; Tshering,D.; Rai,P.; Lhamo,K.; Dahal,N.; Dukpa,K.
EPI_ISL_161395	A/chicken/Bhutan/407/2012	A / H5N1	2012-01-16	Bhutan	Chicken	NA	Import from public-domain	Franks,J.S.; Tenzin,S.; Tshering,D.; Rai,P.; Lhamo,K.; Dahal,N.; Dukpa,K.
EPI_ISL_161419	A/chicken/Bhutan/414/2012	A / H5N1	2012-02-18	Bhutan	Chicken	NA	Import from public-domain	Franks,J.S.; Tenzin,S.; Tshering,D.; Rai,P.; Lhamo,K.; Dahal,N.; Dukpa,K.
EPI_ISL_161394	A/chicken/Bhutan/413/2012	A / H5N1	2012-02-18	Bhutan	Chicken	NA	Import from public-domain	Franks,J.S.; Tenzin,S.; Tshering,D.; Rai,P.; Lhamo,K.; Dahal,N.; Dukpa,K.
EPI_ISL_161420	A/chicken/Bhutan/418/2012	A / H5N1	2012-02-18	Bhutan	Chicken	NA	Import from public-domain	Franks,J.S.; Tenzin,S.; Tshering,D.; Rai,P.; Lhamo,K.; Dahal,N.; Dukpa,K.
EPI_ISL_161402	A/chicken/Bhutan/416/2012	A / H5N1	2012-02-18	Bhutan	Chicken	NA	Import from public-domain	Franks,J.S.; Tenzin,S.; Tshering,D.; Rai,P.; Lhamo,K.; Dahal,N.; Dukpa,K.
EPI_ISL_161403	A/chicken/Bhutan/417/2012	A / H5N1	2012-02-18	Bhutan	Chicken	NA	Import from public-domain	Franks,J.S.; Tenzin,S.; Tshering,D.; Rai,P.; Lhamo,K.; Dahal,N.; Dukpa,K.
EPI_ISL_161409	A/wild bird/Bhutan/327/2012	A / H5N1	2012-01-27	Bhutan	Avian	NA	Import from public-domain	Franks,J.S.; Tenzin,S.; Tshering,D.; Rai,P.; Lhamo,K.; Dahal,N.; Dukpa,K.
EPI_ISL_161381	A/chicken/Bhutan/331/2012	A / H5N1	2012-01-27	Bhutan	Chicken	NA	Import from public-domain	Franks,J.S.; Tenzin,S.; Tshering,D.; Rai,P.; Lhamo,K.; Dahal,N.; Dukpa,K.
EPI_ISL_161386	A/chicken/Bhutan/345/2012	A / H5N1	2012-01-29	Bhutan	Chicken	NA	Import from public-domain	Franks,J.S.; Tenzin,S.; Tshering,D.; Rai,P.; Lhamo,K.; Dahal,N.; Dukpa,K.
EPI_ISL_161405	A/chicken/Bhutan/349/2012	A / H5N1	2012-01-29	Bhutan	Chicken	NA	Import from public-domain	Franks,J.S.; Tenzin,S.; Tshering,D.; Rai,P.; Lhamo,K.; Dahal,N.; Dukpa,K.
EPI_ISL_161410	A/wild bird/Bhutan/308/2012	A / H5N1	2012-02-29	Bhutan	Avian	NA	Import from public-domain	Franks,J.S.; Tenzin,S.; Tshering,D.; Rai,P.; Lhamo,K.; Dahal,N.; Dukpa,K.
EPI_ISL_161378	A/chicken/Bhutan/352/2012	A / H5N1	2012-01-30	Bhutan	Chicken	NA	Import from public-domain	Franks,J.S.; Tenzin,S.; Tshering,D.; Rai,P.; Lhamo,K.; Dahal,N.; Dukpa,K.
EPI_ISL_161382	A/chicken/Bhutan/359/2012	A / H5N1	2012-01-30	Bhutan	Chicken	NA	Import from public-domain	Franks,J.S.; Tenzin,S.; Tshering,D.; Rai,P.; Lhamo,K.; Dahal,N.; Dukpa,K.
EPI_ISL_161413	A/wild bird/Bhutan/356/2012	A / H5N1	2012-01-30	Bhutan	Avian	NA	Import from public-domain	Franks,J.S.; Tenzin,S.; Tshering,D.; Rai,P.; Lhamo,K.; Dahal,N.; Dukpa,K.
EPI_ISL_161389	A/wild bird/Bhutan/357/2012	A / H5N1	2012-01-31	Bhutan	Avian	NA	Import from public-domain	Franks,J.S.; Tenzin,S.; Tshering,D.; Rai,P.; Lhamo,K.; Dahal,N.; Dukpa,K.
EPI_ISL_105998	A/common buzzard/Bulgaria/38WB/2010	A / H5N1	2010-03-01	Bulgaria	Buteo buteo	NA	Import from public-domain	Marinova-Petkova,A.; Franks,J.S.; Darnell,D.; Webster,R.G.
EPI_ISL_98734	A/chicken/Cambodia/TLC1/2009	A / H5N1	2009-12-18	Cambodia	Chicken	NA	Import from public-domain	Buchy,P.; Mardy,S.; San,S.
EPI_ISL_98732	A/duck/Cambodia/TK05D8T/2010	A / H5N1	2010-02-12	Cambodia	Duck	NA	Import from public-domain	Buchy,P.; Mardy,S.; San,S.
EPI_ISL_98723	A/chicken/Cambodia/PV025LC2/2010	A / H5N1	2010-04-23	Cambodia	Chicken	NA	Import from public-domain	Buchy,P.; Mardy,S.; San,S.
EPI_ISL_98730	A/chicken/Cambodia/TKCMB5T/2010	A / H5N1	2010-01-28	Cambodia	Chicken	NA	Import from public-domain	Buchy,P.; Mardy,S.; San,S.
EPI_ISL_98729	A/chicken/Cambodia/TKCMB8F/2010	A / H5N1	2010-01-28	Cambodia	Chicken	NA	Import from public-domain	Buchy,P.; Mardy,S.; San,S.
EPI_ISL_98728	A/chicken/Cambodia/TKCMB1F/2010	A / H5N1	2010-01-28	Cambodia	Chicken	NA	Import from public-domain	Buchy,P.; Mardy,S.; San,S.
EPI_ISL_98724	A/duck/Cambodia/PV027D1/2010	A / H5N1	2010-04-30	Cambodia	Duck	NA	Import from public-domain	Buchy,P.; Mardy,S.; San,S.
EPI_ISL_110131	A/duck/Cambodia/083D1/2011	A / H5N1	2011-09-08	Cambodia	Duck	NA	Import from public-domain	Buchy,P.
EPI_ISL_110156	A/chicken/Cambodia/083LC/2011	A / H5N1	2011-09-08	Cambodia	Chicken	NA	Import from public-domain	Buchy,P.
EPI_ISL_108507	A/marabou stork/Cambodia/TM068/2011	A / H5N1	2011-07-14	Cambodia	Avian	NA	Import from public-domain	Buchy,P.
EPI_ISL_108505	A/heron/Cambodia/TM068/2011	A / H5N1	2011-07-14	Cambodia	Other avian	NA	Import from public-domain	Buchy,P.
EPI_ISL_108508	A/duck/Cambodia/072D1/2011	A / H5N1	2011-07-23	Cambodia	Duck	NA	Import from public-domain	Buchy,P.
EPI_ISL_98721	A/chicken/Cambodia/008LC1/2011	A / H5N1	2011-01-27	Cambodia	Chicken	NA	Import from public-domain	Buchy,P.; Mardy,S.; San,S.
EPI_ISL_166662	A/chicken/Cambodia/W0530389/2012	A / H5N1	2012-05-28	Cambodia	Chicken	NA	Import from public-domain	Buchy,P.
EPI_ISL_166647	A/duck/Cambodia/250W7M1/2013	A / H5N1	2013-02-11	Cambodia	Duck	NA	Import from public-domain	Buchy,P.
EPI_ISL_162421	A/chicken/Cambodia/X0815301/2013	A / H5N1	2013-08-13	Cambodia	Chicken	NA	Import from public-domain	Rith,S.; Horm,S.V.; Buchy,P.
EPI_ISL_166653	A/chicken/Cambodia/X0305302/2013	A / H5N1	2013-02-20	Cambodia	Chicken	NA	Import from public-domain	Buchy,P.
EPI_ISL_166645	A/duck/Cambodia/143W4M4/2013	A / H5N1	2013-01-23	Cambodia	Duck	NA	Import from public-domain	Buchy,P.
EPI_ISL_166646	A/duck/Cambodia/191W5M4/2013	A / H5N1	2013-01-29	Cambodia	Duck	NA	Import from public-domain	Buchy,P.
EPI_ISL_255159	A/Duck/Cambodia/Y0224302/2014	A / H5N1	2014-02-24	Cambodia	Duck	Institut Pasteur of Cambodia	Sokhoun Yann (Institut Pasteur of Cambodia / Virology)	Horm, S-V; Dussart,P
EPI_ISL_321121	A/chicken/Cambodia/Z70W10M1/2015	A / H5N1	2015-03-02	Cambodia	Chicken	NA	Annika Marie Suttie (Institut Pasteur of Cambodia / Virology)	NA
EPI_ISL_321122	A/duck/Cambodia/Z86W11M1/2015	A / H5N1	2015-03-09	Cambodia	Duck	NA	Annika Marie Suttie (Institut Pasteur of Cambodia / Virology)	NA
EPI_ISL_321136	A/duck/Cambodia/Z793W46M3/2015	A / H5N1	2015-11-09	Cambodia	Duck	NA	Annika Marie Suttie (Institut Pasteur of Cambodia / Virology)	NA
EPI_ISL_321123	A/chicken/Cambodia/Z89W11M1/2015	A / H5N1	2015-03-09	Cambodia	Chicken	NA	Annika Marie Suttie (Institut Pasteur of Cambodia / Virology)	NA
EPI_ISL_327636	A/duck/Cambodia/Z3W7M1/2015	A / H5N1	2015-02-09	Cambodia	Duck	NA	Import from public-domain	Suttie,A.; Karlsson,E.A.; Deng,Y.M.; Horm,S.V.; Yann,S.; Tok,S.; Sorn,S.; Holl,D.; Tum,S.; Hurt,A.C.; Greenhill,A.R.; Barr,I.G.; Horwood,P.F.; Dussart,P.; Suttie,A.M.; Deng,Y.-M.
EPI_ISL_321138	A/chicken/Cambodia/Z799W46M3/2015	A / H5N1	2015-11-09	Cambodia	Chicken	NA	Annika Marie Suttie (Institut Pasteur of Cambodia / Virology)	NA
EPI_ISL_321109	A/chicken/Cambodia/Z8W7M1/2015	A / H5N1	2015-02-09	Cambodia	Chicken	NA	Annika Marie Suttie (Institut Pasteur of Cambodia / Virology)	NA
EPI_ISL_256397	A/duck/Cambodia/Z1120502/2015	A / H5N1	2015-11-13	Cambodia	Duck	Institut Pasteur of Cambodia	Sokhoun Yann (Institut Pasteur of Cambodia / Virology)	Horm, S-V; Dussart,P
EPI_ISL_321112	A/duck/Cambodia/Z35W8M3/2015	A / H5N1	2015-02-17	Cambodia	Duck	NA	Annika Marie Suttie (Institut Pasteur of Cambodia / Virology)	NA
EPI_ISL_321128	A/duck/Cambodia/Z205W17M1/2015	A / H5N1	2015-04-20	Cambodia	Duck	NA	Annika Marie Suttie (Institut Pasteur of Cambodia / Virology)	NA
EPI_ISL_327639	A/chicken/Cambodia/Z207W17M1/2015	A / H5N1	2015-04-20	Cambodia	Chicken	NA	Import from public-domain	Suttie,A.; Karlsson,E.A.; Deng,Y.M.; Horm,S.V.; Yann,S.; Tok,S.; Sorn,S.; Holl,D.; Tum,S.; Hurt,A.C.; Greenhill,A.R.; Barr,I.G.; Horwood,P.F.; Dussart,P.; Suttie,A.M.; Deng,Y.-M.
EPI_ISL_321116	A/chicken/Cambodia/Z49W9M1/2015	A / H5N1	2015-02-23	Cambodia	Chicken	NA	Annika Marie Suttie (Institut Pasteur of Cambodia / Virology)	NA
EPI_ISL_321114	A/duck/Cambodia/Z44W9M1/2015	A / H5N1	2015-02-23	Cambodia	Duck	NA	Annika Marie Suttie (Institut Pasteur of Cambodia / Virology)	NA
EPI_ISL_321115	A/duck/Cambodia/Z45W9M1/2015	A / H5N1	2015-02-23	Cambodia	Duck	NA	Annika Marie Suttie (Institut Pasteur of Cambodia / Virology)	NA
EPI_ISL_327637	A/duck/Cambodia/Z564W35M1/2015	A / H5N1	2015-08-24	Cambodia	Duck	NA	Import from public-domain	Suttie,A.; Karlsson,E.A.; Deng,Y.M.; Horm,S.V.; Yann,S.; Tok,S.; Sorn,S.; Holl,D.; Tum,S.; Hurt,A.C.; Greenhill,A.R.; Barr,I.G.; Horwood,P.F.; Dussart,P.; Suttie,A.M.; Deng,Y.-M.
EPI_ISL_321120	A/chicken/Cambodia/Z60W9M3/2015	A / H5N1	2015-02-24	Cambodia	Chicken	NA	Annika Marie Suttie (Institut Pasteur of Cambodia / Virology)	NA
EPI_ISL_321119	A/chicken/Cambodia/Z59W9M3/2015	A / H5N1	2015-02-24	Cambodia	Chicken	NA	Annika Marie Suttie (Institut Pasteur of Cambodia / Virology)	NA
EPI_ISL_321130	A/duck/Cambodia/Z223W18M1/2015	A / H5N1	2015-04-28	Cambodia	Duck	NA	Annika Marie Suttie (Institut Pasteur of Cambodia / Virology)	NA
EPI_ISL_321142	A/duck/Cambodia/Z934W53M3/2015	A / H5N1	2015-12-29	Cambodia	Duck	NA	Annika Marie Suttie (Institut Pasteur of Cambodia / Virology)	NA
EPI_ISL_321125	A/duck/Cambodia/Z146W14M1/2015	A / H5N1	2015-03-30	Cambodia	Duck	NA	Annika Marie Suttie (Institut Pasteur of Cambodia / Virology)	NA
EPI_ISL_321100	A/chicken/Cambodia/a17W9M1/2016	A / H5N1	2016-03-01	Cambodia	Chicken	Institut Pasteur of Cambodia	Annika Marie Suttie (Institut Pasteur of Cambodia / Virology)	NA
EPI_ISL_321107	A/duck/Cambodia/a23W9M1/2016	A / H5N1	2016-03-02	Cambodia	Duck	NA	Annika Marie Suttie (Institut Pasteur of Cambodia / Virology)	NA
EPI_ISL_256525	A/chicken/Cambodia/a0511501/2016	A / H5N1	2016-05-10	Cambodia	Chicken	Institut Pasteur of Cambodia	Sokhoun Yann (Institut Pasteur of Cambodia / Virology)	Horm, S-V; Dussart,P
EPI_ISL_256527	A/chicken/Cambodia/a0511503/2016	A / H5N1	2016-05-10	Cambodia	Chicken	Institut Pasteur of Cambodia	Sokhoun Yann (Institut Pasteur of Cambodia / Virology)	Horm, S-V; Dussart,P
EPI_ISL_256528	A/chicken/Cambodia/a0511504/2016	A / H5N1	2016-05-10	Cambodia	Chicken	Institut Pasteur of Cambodia	Sokhoun Yann (Institut Pasteur of Cambodia / Virology)	Horm, S-V; Dussart,P
EPI_ISL_255154	A/Duck/Cambodia/Y0210303/2014	A / H5N1	2017-02-10	Cambodia	Duck	Institut Pasteur of Cambodia	Sokhoun Yann (Institut Pasteur of Cambodia / Virology)	Horm, S-V; Dussart,P
EPI_ISL_391086	A/chicken/Cambodia/01/2018	A / H5N1	2018-01-08	Cambodia	Chicken	Animal and Plant Quarantine Agency (APQA)	Yu-Na Lee (Animal and Plant Quarantine Agency (S-2158) / Avian Influenza Research & Diagnostic Division)	NA
EPI_ISL_391090	A/chicken/Cambodia/10/2018	A / H5N1	2018-03-16	Cambodia	Chicken	Animal and Plant Quarantine Agency (APQA)	Yu-Na Lee (Animal and Plant Quarantine Agency (S-2158) / Avian Influenza Research & Diagnostic Division)	NA
EPI_ISL_391089	A/chicken/Cambodia/09/2018	A / H5N1	2018-02-16	Cambodia	Chicken	Animal and Plant Quarantine Agency (APQA)	Yu-Na Lee (Animal and Plant Quarantine Agency (S-2158) / Avian Influenza Research & Diagnostic Division)	NA
EPI_ISL_391092	A/chicken/Cambodia/12/2018	A / H5N1	2018-09-19	Cambodia	Chicken	Animal and Plant Quarantine Agency (APQA)	Yu-Na Lee (Animal and Plant Quarantine Agency (S-2158) / Avian Influenza Research & Diagnostic Division)	NA
EPI_ISL_391088	A/chicken/Cambodia/03/2018	A / H5N1	2018-01-29	Cambodia	Chicken	Animal and Plant Quarantine Agency (APQA)	Yu-Na Lee (Animal and Plant Quarantine Agency (S-2158) / Avian Influenza Research & Diagnostic Division)	NA
EPI_ISL_391094	A/chicken/Cambodia/14/2019	A / H5N1	2019-02-15	Cambodia	Chicken	Animal and Plant Quarantine Agency (APQA)	Yu-Na Lee (Animal and Plant Quarantine Agency (S-2158) / Avian Influenza Research & Diagnostic Division)	NA
EPI_ISL_391093	A/chicken/Cambodia/13/2019	A / H5N1	2019-02-15	Cambodia	Chicken	Animal and Plant Quarantine Agency (APQA)	Yu-Na Lee (Animal and Plant Quarantine Agency (S-2158) / Avian Influenza Research & Diagnostic Division)	NA
EPI_ISL_169416	A/Chicken/Shandong/J03/2009	A / H5N1	2009-09-01	China	Chicken	Qingdao Agricultural University	Lai Chengcai (Beijing Institute of Microbiology and Epidemiology / State Key Laboratory of Pathogen and Biosecurity)	yanbo,yin;dongdong,wang;linlin,liu;xiliang,wang;penghui,yang;xin,liu;keyu,wang;chengcai,lai
EPI_ISL_169420	A/Duck/Shandong/Y01/2009	A / H5N1	2009-09-01	China	Duck	Qingdao Agricultural University	Lai Chengcai (Beijing Institute of Microbiology and Epidemiology / State Key Laboratory of Pathogen and Biosecurity)	yanbo,yin;dongdong,wang;linlin,liu;xiliang,wang;penghui,yang;xin,liu;keyu,wang;chengcai,lai
EPI_ISL_169392	A/Chicken/Shandong/J01/2009	A / H5N1	2009-09-01	China	Chicken	Qingdao Agricultural University	Lai Chengcai (Beijing Institute of Microbiology and Epidemiology / State Key Laboratory of Pathogen and Biosecurity)	yanbo,yin;dongdong,wang;linlin,liu;xiliang,wang;penghui,yang;xin,liu;keyu,wang;chengcai,lai
EPI_ISL_169417	A/Chicken/Shandong/J04/2009	A / H5N1	2009-09-01	China	Chicken	Qingdao Agricultural University	Lai Chengcai (Beijing Institute of Microbiology and Epidemiology / State Key Laboratory of Pathogen and Biosecurity)	yanbo,yin;dongdong,wang;linlin,liu;xiliang,wang;penghui,yang;xin,liu;keyu,wang;chengcai,lai
EPI_ISL_169418	A/Chicken/Shandong/J05/2009	A / H5N1	2009-09-01	China	Chicken	Qingdao Agricultural University	Lai Chengcai (Beijing Institute of Microbiology and Epidemiology / State Key Laboratory of Pathogen and Biosecurity)	yanbo,yin;dongdong,wang;linlin,liu;xiliang,wang;penghui,yang;xin,liu;keyu,wang;chengcai,lai
EPI_ISL_169421	A/Duck/Shandong/Y02/2009	A / H5N1	2009-09-01	China	Duck	Qingdao Agricultural University	Lai Chengcai (Beijing Institute of Microbiology and Epidemiology / State Key Laboratory of Pathogen and Biosecurity)	yanbo,yin;dongdong,wang;linlin,liu;xiliang,wang;penghui,yang;xin,liu;keyu,wang;chengcai,lai
EPI_ISL_169419	A/Chicken/Shandong/J06/2009	A / H5N1	2009-09-01	China	Chicken	Qingdao Agricultural University	Lai Chengcai (Beijing Institute of Microbiology and Epidemiology / State Key Laboratory of Pathogen and Biosecurity)	yanbo,yin;dongdong,wang;linlin,liu;xiliang,wang;penghui,yang;xin,liu;keyu,wang;chengcai,lai
EPI_ISL_169393	A/Chicken/Shandong/J02/2009	A / H5N1	2009-09-01	China	Chicken	Qingdao Agricultural University	Lai Chengcai (Beijing Institute of Microbiology and Epidemiology / State Key Laboratory of Pathogen and Biosecurity)	yanbo,yin;dongdong,wang;linlin,liu;xiliang,wang;penghui,yang;xin,liu;keyu,wang;chengcai,lai
EPI_ISL_206302	A/chicken/Guangxi/S2039/2009	A / H5N1	2009-05-06	China	Chicken	NA	Import from public-domain	Feng,X.; Wang,Z.; Shi,J.; Deng,G.; Kong,H.; Tao,S.; Li,C.; Liu,L.; Guan,Y.; Chen,H.
EPI_ISL_75197	A/great crested-grebe/Qinghai/1/2009	A / H5N1	2009-05-15	China	Other avian	NA	Import from public-domain	Li,Y.; Liu,L.; Zhang,Y.; Duan,Z.; Tian,G.; Zeng,X.; Shi,J.; Zhang,L.; Chen,H.
EPI_ISL_94332	A/duck/Eastern China/909/2009	A / H5N1	2009-01-15	China	Duck	NA	Import from public-domain	Gu,M.; Liu,W.; Zhao,G.; Xu,Q.; Zhang,W.; Zhang,X.; Cao,Y.; Li,Y.; Peng,D.; Liu,X.
EPI_ISL_71945	A/duck/Hubei/46/2009	A / H5N1	2009-02-21	China	Duck	NA	Import from public-domain	Zhang,Z.; Li,Z.; Xiao,Y.; Liu,M.; Hu,S.; Shi,D.; Bi,D.
EPI_ISL_77985	A/chicken/Hebei/A-8/2009	A / H5N1	2009	China	Chicken	NA	Import from public-domain	Li,Y.; Shi,J.; Zhong,G.; Deng,G.; Tian,G.; Ge,J.; Zeng,X.; Song,J.; Zhao,D.; Liu,L.; Jiang,Y.; Guan,Y.; Bu,Z.; Chen,H.
EPI_ISL_77996	A/chicken/Shandong/A-1/2009	A / H5N1	2009	China	Chicken	NA	Import from public-domain	Li,Y.; Shi,J.; Zhong,G.; Deng,G.; Tian,G.; Ge,J.; Zeng,X.; Song,J.; Zhao,D.; Liu,L.; Jiang,Y.; Guan,Y.; Bu,Z.; Chen,H.
EPI_ISL_77987	A/chicken/Hunan/1/2009	A / H5N1	2009	China	Chicken	NA	Import from public-domain	Li,Y.; Shi,J.; Zhong,G.; Deng,G.; Tian,G.; Ge,J.; Zeng,X.; Song,J.; Zhao,D.; Liu,L.; Jiang,Y.; Guan,Y.; Bu,Z.; Chen,H.
EPI_ISL_105043	A/swan/Shanghai/10/2009	A / H5N1	2009-01	China	Swan	NA	Import from public-domain	Zhao,G.; Zhong,L.; Lu,X.; Hu,J.; Gu,X.; Kai,Y.; Song,Q.; Sun,Q.; Liu,J.; Peng,D.; Wang,X.; Liu,X.
EPI_ISL_154640	A/brown-headed gull/Qinghai/19/2009	A / H5N1	2009-06	China	Larus brunnicephalus	NA	Import from public-domain	Kou,Z.; Zhang,Z.; Li,T.
EPI_ISL_154638	A/great black-headed gull/Qinghai/8/2009	A / H5N1	2009-06	China	Larus ichthyaetus	NA	Import from public-domain	Kou,Z.; Zhang,Z.; Li,T.
EPI_ISL_154639	A/brown-headed gull/Qinghai/9/2009	A / H5N1	2009-06	China	Larus brunnicephalus	NA	Import from public-domain	Kou,Z.; Zhang,Z.; Li,T.
EPI_ISL_123950	A/goose/Jiangsu/k0403/2010	A / H5N1	2010-02-10	China	Goose	NA	Import from public-domain	Hu,J.; Zhao,K.; Liu,X.; Wang,X.; Chen,Z.
EPI_ISL_123949	A/chicken/Jiangsu/k0402/2010	A / H5N1	2010-02-10	China	Chicken	NA	Import from public-domain	Hu,J.; Zhao,K.; Liu,X.; Wang,X.; Chen,Z.
EPI_ISL_151697	A/chicken/North China/k0604/2010	A / H5N1	2010-08	China	Chicken	NA	Import from public-domain	Zhao,G.; Liu,X.
EPI_ISL_151698	A/chicken/Eastern China/ZG16/2010	A / H5N1	2010-12	China	Chicken	NA	Import from public-domain	Zhao,G.; Liu,X.
EPI_ISL_369829	A/duck/Jiangxi/44/2011	A / H5N1	2011-12-03	China	Duck	NA	Import from public-domain	Dong,G.; Yan,H.; Xie,Y.
EPI_ISL_369827	A/duck/Jiangxi/34/2011	A / H5N1	2011-12-03	China	Duck	NA	Import from public-domain	Dong,G.; Yan,H.; Xie,Y.
EPI_ISL_369828	A/duck/Jiangxi/35/2011	A / H5N1	2011-12-03	China	Duck	NA	Import from public-domain	Dong,G.; Yan,H.; Xie,Y.
EPI_ISL_369826	A/duck/Jiangxi/130/2011	A / H5N1	2011-12-03	China	Duck	NA	Import from public-domain	Dong,G.; Yan,H.; Xie,Y.
EPI_ISL_143941	A/duck/Hunan/S4030/2011	A / H5N1	2011-11-09	China	Duck	NA	Import from public-domain	Deng,G.; Tan,D.; Shi,J.; Cui,P.; Jiang,Y.; Liu,L.; Tian,G.; Kawaoka,Y.; Li,C.; Chen,H.
EPI_ISL_148129	A/wild duck/Fujian/1/2011	A / H5N1	2011-03-10	China	Duck	NA	Import from public-domain	Liu,Y.; Liu,M.; Liu,C.
EPI_ISL_234324	A/chicken/Liaoning/S4092/2011	A / H5N1	2011-11-11	China	Chicken	NA	Import from public-domain	Liu,L.; Zeng,X.; Chen,P.; Deng,G.; Shi,J.; Tian,G.; Kong,H.; Suzuki,Y.; Guan,Y.; Chen,H.
EPI_ISL_148130	A/wild duck/Fujian/2/2011	A / H5N1	2011-03-11	China	Duck	NA	Import from public-domain	Liu,Y.; Liu,M.; Liu,C.
EPI_ISL_143947	A/duck/Hunan/S4150/2011	A / H5N1	2011-11-11	China	Duck	NA	Import from public-domain	Deng,G.; Tan,D.; Shi,J.; Cui,P.; Jiang,Y.; Liu,L.; Tian,G.; Kawaoka,Y.; Li,C.; Chen,H.
EPI_ISL_148124	A/wild duck/Shandong/1/2011	A / H5N1	2011-04-12	China	Duck	NA	Import from public-domain	Liu,Y.; Liu,M.; Liu,C.
EPI_ISL_143949	A/duck/Hunan/S4234/2011	A / H5N1	2011-11-13	China	Duck	NA	Import from public-domain	Deng,G.; Tan,D.; Shi,J.; Cui,P.; Jiang,Y.; Liu,L.; Tian,G.; Kawaoka,Y.; Li,C.; Chen,H.
EPI_ISL_148126	A/wild duck/Shandong/628/2011	A / H5N1	2011-04-14	China	Duck	NA	Import from public-domain	Liu,Y.; Liu,M.; Liu,C.
EPI_ISL_148127	A/wild duck/Jilin/HF/2011	A / H5N1	2011-04-25	China	Duck	NA	Import from public-domain	Liu,Y.; Liu,M.; Liu,C.
EPI_ISL_148128	A/wild duck/Jilin/ZF/2011	A / H5N1	2011-04-26	China	Duck	NA	Import from public-domain	Liu,Y.; Liu,M.; Liu,C.
EPI_ISL_96862	A/duck/Zhejiang/2244/2011	A / H5N1	2011-02	China	Duck	NA	Import from public-domain	Wu,H.; Wu,N.
EPI_ISL_96863	A/duck/Zhejiang/2245/2011	A / H5N1	2011-02	China	Duck	NA	Import from public-domain	Wu,H.; Wu,N.
EPI_ISL_96864	A/duck/Zhejiang/2248/2011	A / H5N1	2011-02	China	Duck	NA	Import from public-domain	Wu,H.; Wu,N.
EPI_ISL_96860	A/duck/Zhejiang/2242/2011	A / H5N1	2011-02	China	Duck	NA	Import from public-domain	Wu,H.; Wu,N.
EPI_ISL_96861	A/duck/Zhejiang/2243/2011	A / H5N1	2011-02	China	Duck	NA	Import from public-domain	Wu,H.; Wu,N.
EPI_ISL_151696	A/chicken/Eastern China/ZG56/2011	A / H5N1	2011-12	China	Chicken	NA	Import from public-domain	Zhao,G.; Liu,X.
EPI_ISL_234320	A/chicken/Gansu/5/2012	A / H5N1	2012-06-03	China	Chicken	NA	Import from public-domain	Liu,L.; Zeng,X.; Chen,P.; Deng,G.; Shi,J.; Tian,G.; Kong,H.; Suzuki,Y.; Guan,Y.; Chen,H.
EPI_ISL_162442	A/hill myna/Heilongjiang/0704/2012	A / H5N1	2012-07-04	China	Gracula religiosa	NA	Import from public-domain	Liu,C.G.; Liu,M.
EPI_ISL_234321	A/chicken/Gansu/6/2012	A / H5N1	2012-06-05	China	Chicken	NA	Import from public-domain	Liu,L.; Zeng,X.; Chen,P.; Deng,G.; Shi,J.; Tian,G.; Kong,H.; Suzuki,Y.; Guan,Y.; Chen,H.
EPI_ISL_234325	A/chicken/Ningxia/2/2012	A / H5N1	2012-03-07	China	Chicken	NA	Import from public-domain	Liu,L.; Zeng,X.; Chen,P.; Deng,G.; Shi,J.; Tian,G.; Kong,H.; Suzuki,Y.; Guan,Y.; Chen,H.
EPI_ISL_278504	A/duck/China/E26/2012	A / H5N1	2012-05-09	China	Duck	NA	Import from public-domain	Cui,J.; Qu,N.; Guo,Y.; Cao,L.; Wu,S.; Mei,K.; Sun,H.; Lu,Y.; Qin,Z.; Jiao,P.; Liao,M.
EPI_ISL_278507	A/chicken/China/E93/2012	A / H5N1	2012-07-10	China	Chicken	NA	Import from public-domain	Cui,J.; Qu,N.; Guo,Y.; Cao,L.; Wu,S.; Mei,K.; Sun,H.; Lu,Y.; Qin,Z.; Jiao,P.; Liao,M.
EPI_ISL_278508	A/chicken/China/E96/2012	A / H5N1	2012-07-10	China	Chicken	NA	Import from public-domain	Cui,J.; Qu,N.; Guo,Y.; Cao,L.; Wu,S.; Mei,K.; Sun,H.; Lu,Y.; Qin,Z.; Jiao,P.; Liao,M.
EPI_ISL_148405	A/chicken/Ningxia/222/2012	A / H5N1	2012-04-13	China	Chicken	NA	Import from public-domain	Liu,H.; Wang,J.; Wang,Z.
EPI_ISL_278505	A/goose/China/E43/2012	A / H5N1	2012-05-19	China	Goose	NA	Import from public-domain	Cui,J.; Qu,N.; Guo,Y.; Cao,L.; Wu,S.; Mei,K.; Sun,H.; Lu,Y.; Qin,Z.; Jiao,P.; Liao,M.
EPI_ISL_278506	A/duck/China/E53/2012	A / H5N1	2012-05-19	China	Duck	NA	Import from public-domain	Cui,J.; Qu,N.; Guo,Y.; Cao,L.; Wu,S.; Mei,K.; Sun,H.; Lu,Y.; Qin,Z.; Jiao,P.; Liao,M.
EPI_ISL_198176	A/pigeon/Hubei/RP25/2012	A / H5N1	2012-12-21	China	Avian	NA	Import from public-domain	Yao,Y.; Chen,J.
EPI_ISL_376086	A/duck/Jilin/JL-SIV/2013	A / H5N1	2013-04-01	China	Duck	NA	Import from public-domain	Fan,S.; Gao,X.; Wang,T.; Sun,W.; Ying,Y.; Li,X.; Zhao,Y.; Yang,S.; Gao,Y.; Xia,X.
EPI_ISL_376085	A/chicken/Wuxi/WX-33/2013	A / H5N1	2013-05-01	China	Chicken	NA	Import from public-domain	Fan,S.; Gao,X.; Wang,T.; Sun,W.; Ying,Y.; Li,X.; Zhao,Y.; Yang,S.; Gao,Y.; Xia,X.
EPI_ISL_181417	A/duck/Nanchang/9789/2013	A / H5N1	2013-10-01	China	Duck	NA	Import from public-domain	Ding,L.F.; Qin,Z.Q.; Qu,X.; Wu,L.; Pan,Z.S.
EPI_ISL_378284	A/mallard/Heilongjiang/HLJ-69/2013	A / H5N1	2013-08-01	China	Mallard	NA	Import from public-domain	Fan,S.; Gao,X.; Wang,T.; Sun,W.; Ying,Y.; Li,X.; Zhao,Y.; Yang,S.; Gao,Y.; Xia,X.
EPI_ISL_199413	A/goose/Shandong/GS/2013(H5N1)	A / H5N1	2013-01-01	China	Goose	NA	Yuhai Bi (Institute of Microbiology, Chinese Academy of Sciences)	NA
EPI_ISL_376084	A/chicken/Wuxi/WX-32/2013	A / H5N1	2013-04-01	China	Chicken	NA	Import from public-domain	Fan,S.; Gao,X.; Wang,T.; Sun,W.; Ying,Y.; Li,X.; Zhao,Y.; Yang,S.; Gao,Y.; Xia,X.
EPI_ISL_181416	A/quail/Nanchang/6631/2013	A / H5N1	2013-10-01	China	Coturnix	NA	Import from public-domain	Ding,L.F.; Qin,Z.Q.; Qu,X.; Wu,L.; Pan,Z.S.
EPI_ISL_198764	A/duck/Hunan/12.07 YYGK100-P/2013(H5N1)	A / H5N1	2013-12-07	China	Duck	NA	Yuhai Bi (Institute of Microbiology, Chinese Academy of Sciences)	NA
EPI_ISL_198774	A/duck/Hunan/12.07 YYGK007-P/2013(H5N1)	A / H5N1	2013-12-07	China	Duck	NA	Yuhai Bi (Institute of Microbiology, Chinese Academy of Sciences)	NA
EPI_ISL_200375	A/duck/Hunan/12.07 YYGK44-P/2013(Mixed)	A / H5N1	2013-12-07	China	Duck	NA	Yuhai Bi (Institute of Microbiology, Chinese Academy of Sciences)	NA
EPI_ISL_198776	A/duck/Hunan/12.07 YYGK97-P/2013(H5N1)	A / H5N1	2013-12-07	China	Duck	NA	Yuhai Bi (Institute of Microbiology, Chinese Academy of Sciences)	NA
EPI_ISL_190702	A/chicken/Jiangsu/927/2013	A / H5N1	2013-11-18	China	Chicken	NA	Import from public-domain	Ma,M.-J.; Lu,B.; Yang,X.-X.; Zhao,T.; Zhou,J.-J.; Chen,W.-J.; Gray,G.C.; Qian,Y.-H.; Chen,S.-H.; Ma,G.-Y.; Cao,W.-C.
EPI_ISL_259927	A/goose/Guangdong/SH7/2013(H5N1)	A / H5N1	2013-09-20	China	Goose	South China Agricultural University	Qi Wenbao (South China Agricultural University / Veterinary Medicine College)	Yuandi,Yu;Zaoyue,Zhang;Wenbao,Qi;Ming,Liao
EPI_ISL_199154	A/chicken/Shandong/12.03 YA-CK/2014(H5N1)	A / H5N1	2014-12-03	China	Chicken	NA	Yuhai Bi (Institute of Microbiology, Chinese Academy of Sciences)	NA
EPI_ISL_295142	A/goose/Yangzhou/0403/2014	A / H5N1	2014-04-03	China	Goose	NA	Import from public-domain	Li,J.; Gu,M.; Sun,W.; Liu,K.; Gao,R.; Liu,D.; Hu,J.; Wang,X.; Hu,S.; Liu,X.
EPI_ISL_205856	A/chicken/Yunnan/1/2014	A / H5N1	2014-02-10	China	Chicken	NA	Import from public-domain	Jiang,W.; Chen,J.
EPI_ISL_177869	A/chicken/TongHai/302/2014	A / H5N1	2014-01-10	China	Chicken	NA	Import from public-domain	Hu,T.; Song,J.; Zhang,W.; Zhao,H.; Duan,B.; Liu,Q.; Zeng,W.; Qiu,W.; Chen,G.; Zhang,Y.; Fan,Q.; Zhang,F.
EPI_ISL_190703	A/chicken/Jiangsu/2477/2014	A / H5N1	2014-06-17	China	Chicken	NA	Import from public-domain	Ma,M.-J.; Lu,B.; Yang,X.-X.; Zhao,T.; Zhou,J.-J.; Chen,W.-J.; Gray,G.C.; Qian,Y.-H.; Chen,S.-H.; Ma,G.-Y.; Cao,W.-C.
EPI_ISL_203755	A/pigeon/Zhejiang/112089/2014	A / H5N1	2014-11-20	China	Avian	NA	Import from public-domain	Wu,H.; Peng,X.; Cheng,L.; Lu,X.; Jin,C.; Xie,T.; Yao,H.; Wu,N.
EPI_ISL_203729	A/goose/Zhejiang/112071/2014	A / H5N1	2014-11-20	China	Goose	NA	Import from public-domain	Wu,H.; Peng,X.; Cheng,L.; Lu,X.; Jin,C.; Xie,T.; Yao,H.; Wu,N.
EPI_ISL_203756	A/pigeon/Zhejiang/112090/2014	A / H5N1	2014-11-20	China	Avian	NA	Import from public-domain	Wu,H.; Peng,X.; Cheng,L.; Lu,X.; Jin,C.; Xie,T.; Yao,H.; Wu,N.
EPI_ISL_199390	A/chicken/Jiangsu/12.22 TCCX003-P/2014(H5N1)	A / H5N1	2014-12-22	China	Chicken	NA	Yuhai Bi (Institute of Microbiology, Chinese Academy of Sciences)	NA
EPI_ISL_199261	A/chicken/Jiangsu/12.22 TCCX035-P/2014(H5N1)	A / H5N1	2014-12-22	China	Chicken	NA	Yuhai Bi (Institute of Microbiology, Chinese Academy of Sciences)	NA
EPI_ISL_200523	A/pigeon/Jiangsu/12.22 TCCX053-P/2014(Mixed)	A / H5N1	2014-12-22	China	Avian	NA	Yuhai Bi (Institute of Microbiology, Chinese Academy of Sciences)	NA
EPI_ISL_329599	A/goose/Inner Mongolia/IM-192/2014	A / H5N1	2014-10-26	China	Goose	NA	Import from public-domain	Gao,X.
EPI_ISL_179652	A/duck/Sichuan/NCXN11/2014	A / H5N1	2014-04-27	China	Duck	NA	Import from public-domain	Bi,Y.; Chen,Q.; Chen,J.
EPI_ISL_203754	A/pigeon/Zhejiang/727097/2014	A / H5N1	2014-07-27	China	Avian	NA	Import from public-domain	Wu,H.; Peng,X.; Cheng,L.; Lu,X.; Jin,C.; Xie,T.; Yao,H.; Wu,N.
EPI_ISL_203730	A/goose/Zhejiang/727098/2014	A / H5N1	2014-07-27	China	Goose	NA	Import from public-domain	Wu,H.; Peng,X.; Cheng,L.; Lu,X.; Jin,C.; Xie,T.; Yao,H.; Wu,N.
EPI_ISL_179653	A/pigeon/Sichuan/NCXN29/2014	A / H5N1	2014-04-27	China	Other avian	NA	Import from public-domain	Bi,Y.; Chen,Q.; Chen,J.
EPI_ISL_295147	A/chicken/Anhui/QD1/2014	A / H5N1	2014-02-27	China	Chicken	NA	Import from public-domain	Li,J.; Gu,M.; Sun,W.; Liu,K.; Gao,R.; Liu,D.; Hu,J.; Wang,X.; Hu,S.; Liu,X.
EPI_ISL_179651	A/duck/Sichuan/NCXN10/2014	A / H5N1	2014-04-27	China	Duck	NA	Import from public-domain	Bi,Y.; Chen,Q.; Chen,J.
EPI_ISL_205112	A/chicken/Wuhan/HAQL16/2014	A / H5N1	2014-12	China	Chicken	NA	Import from public-domain	Chen,L.-J.; Lin,X.-D.; Guo,W.-P.; Tian,J.-H.; Zhang,Y.-Z.
EPI_ISL_205111	A/chicken/Wuhan/HAQL07/2014	A / H5N1	2014-12	China	Chicken	NA	Import from public-domain	Chen,L.-J.; Lin,X.-D.; Guo,W.-P.; Tian,J.-H.; Zhang,Y.-Z.
EPI_ISL_221725	A/peacock/Yunnan/3/2015	A / H5N1	2015-06-02	China	Avian	NA	Import from public-domain	Hu,T.; Zhao,H.; Zhang,Y.; Zhang,W.; Kong,Q.; Zhang,Z.; Cui,Q.; Qiu,W.; Deng,B.; Fan,Q.; Zhang,F.
EPI_ISL_200384	A/duck/Jilin/04.04 SY002-O/2015(Mixed)	A / H5N1	2015-04-04	China	Duck	NA	Yuhai Bi (Institute of Microbiology, Chinese Academy of Sciences)	NA
EPI_ISL_171141	A/whooper swan/Henan/SMX3/2015(H5N1)	A / H5N1	2015-01-04	China	Cygnus cygnus	CAS Key Laboratory of Pathogenic Microbiology and Immunology, Institute of Microbiology, Chinese Academy of Sciences	Yuhai Bi (Institute of Microbiology, Chinese Academy of Sciences)	NA
EPI_ISL_171296	A/pochard/Henan/SMX1/2015	A / H5N1	2015-01-05	China	Duck	Institute of Pathogen Biology, Taishan Medical College	Yuhai Bi (Institute of Microbiology, Chinese Academy of Sciences)	Shi,Weifeng; Bi,Yuhai
EPI_ISL_171165	A/whooper swan/Henan/SMX4/2015(H5N1)	A / H5N1	2015-01-05	China	Cygnus cygnus	CAS Key Laboratory of Pathogenic Microbiology and Immunology, Institute of Microbiology, Chinese Academy of Sciences	Yuhai Bi (Institute of Microbiology, Chinese Academy of Sciences)	NA
EPI_ISL_171186	A/whooper swan/Henan/SMX9/2015(H5N1)	A / H5N1	2015-01-05	China	Cygnus cygnus	CAS Key Laboratory of Pathogenic Microbiology and Immunology, Institute of Microbiology, Chinese Academy of Sciences	Yuhai Bi (Institute of Microbiology, Chinese Academy of Sciences)	NA
EPI_ISL_200424	A/duck/Hubei/03.06 WHWTZ0122-P/2015(Mixed)	A / H5N1	2015-03-06	China	Duck	NA	Yuhai Bi (Institute of Microbiology, Chinese Academy of Sciences)	NA
EPI_ISL_199019	A/duck/Hubei/03.06 WHWTZ0155-P/2015(H5N1)	A / H5N1	2015-03-06	China	Duck	NA	Yuhai Bi (Institute of Microbiology, Chinese Academy of Sciences)	NA
EPI_ISL_199061	A/Phalacrocorax/Hubei/01.09 V4/2015(H5N1)	A / H5N1	2015-01-09	China	Avian	NA	Yuhai Bi (Institute of Microbiology, Chinese Academy of Sciences)	NA
EPI_ISL_199411	A/goose/Shandong/03.10 HZ/2015(H5N1)	A / H5N1	2015-03-10	China	Goose	NA	Yuhai Bi (Institute of Microbiology, Chinese Academy of Sciences)	NA
EPI_ISL_201009	A/Black-necked Grebe/Inner Mongolia/Trachea3/2015_H5N1	A / H5N1	2015-05-12	China	Anser indicus	CAS Key Laboratory of Pathogenic Microbiology and Immunology, Institute of Microbiology, Chinese Academy of Sciences	Yuhai Bi (Institute of Microbiology, Chinese Academy of Sciences)	Yuhai, Bi
EPI_ISL_201001	A/Black-necked Grebe/Inner Mongolia/Brain1/2015_H5N1	A / H5N1	2015-05-12	China	Anser indicus	Institute of Pathogen Biology, Taishan Medical College	Yuhai Bi (Institute of Microbiology, Chinese Academy of Sciences)	Weifeng, Shi
EPI_ISL_200387	A/chicken/Jilin/04.12 MHK004-O/2015(Mixed)	A / H5N1	2015-04-12	China	Chicken	NA	Yuhai Bi (Institute of Microbiology, Chinese Academy of Sciences)	NA
EPI_ISL_201007	A/Black-necked Grebe/Inner Mongolia/Lung3-2/2015 H5N1	A / H5N1	2015-05-12	China	Anser indicus	CAS Key Laboratory of Pathogenic Microbiology and Immunology, Institute of Microbiology, Chinese Academy of Sciences	Yuhai Bi (Institute of Microbiology, Chinese Academy of Sciences)	Yuhai, Bi
EPI_ISL_201000	A/Great black-headed Gull/Qinghai/YO6/2015_H5N1	A / H5N1	2015-07-14	China	Anser indicus	State Key Laboratory of Virology and Wuhan Institute of Virology, Chinese Academy of Sciences	Yuhai Bi (Institute of Microbiology, Chinese Academy of Sciences)	Jianjun, Chen
EPI_ISL_200999	A/Great black-headed Gull/Qinghai/YO1/2015_H5N1	A / H5N1	2015-07-14	China	Anser indicus	State Key Laboratory of Virology and Wuhan Institute of Virology, Chinese Academy of Sciences	Yuhai Bi (Institute of Microbiology, Chinese Academy of Sciences)	Jianjun, Chen
EPI_ISL_198892	A/pigeon/Jilin/04.25 CCHL019-O/2015(H5N1)	A / H5N1	2015-04-25	China	Avian	NA	Yuhai Bi (Institute of Microbiology, Chinese Academy of Sciences)	NA
EPI_ISL_266437	A/chicken/Jiangsu/YB7/2015	A / H5N1	2015-02-28	China	Chicken	NA	Import from public-domain	Hao,X.; Wang,X.; Liu,K.; Gu,M.; Hu,J.; Liu,X.
EPI_ISL_205113	A/duck/Wenzhou/HAYXLG10/2015	A / H5N1	2015-01	China	Duck	NA	Import from public-domain	Chen,L.-J.; Lin,X.-D.; Guo,W.-P.; Tian,J.-H.; Zhang,Y.-Z.
EPI_ISL_205114	A/duck/Wenzhou/YJYF33/2015	A / H5N1	2015-01	China	Duck	NA	Import from public-domain	Chen,L.-J.; Lin,X.-D.; Guo,W.-P.; Tian,J.-H.; Zhang,Y.-Z.
EPI_ISL_252825	A/duck/Hubei/ZYSYF2/2016	A / H5N1	2016-02-21	China	Duck	NA	Import from public-domain	Chen,L.J.; Tian,J.H.; Lin,X.D.; Liao,Y.; Shi,M.; Zhang,Y.Z.
EPI_ISL_252826	A/duck/Hubei/ZYSYF25/2016	A / H5N1	2016-02-21	China	Duck	NA	Import from public-domain	Chen,L.J.; Tian,J.H.; Lin,X.D.; Liao,Y.; Shi,M.; Zhang,Y.Z.
EPI_ISL_293984	A/duck/France/150206/2015	A / H5N1	2015-12-01	France	Duck	Anses (Ploufragan-Plouzan√©)	Francois-Xavier Briand (ANSES Agence Nationale De Securite Sanitaire De L‚Äôalimentation / Laboratoire de Ploufragan-Plouzan√©)	NA
EPI_ISL_293982	A/duck/France/150253/2015	A / H5N1	2015-12-09	France	Duck	Anses (Ploufragan-Plouzan√©)	Francois-Xavier Briand (ANSES Agence Nationale De Securite Sanitaire De L‚Äôalimentation / Laboratoire de Ploufragan-Plouzan√©)	NA
EPI_ISL_293981	A/duck/France/150290/2015	A / H5N1	2015-12-13	France	Duck	Anses (Ploufragan-Plouzan√©)	Francois-Xavier Briand (ANSES Agence Nationale De Securite Sanitaire De L‚Äôalimentation / Laboratoire de Ploufragan-Plouzan√©)	NA
EPI_ISL_234918	A/chicken/France/150169a/2015	A / H5N1	2015-11-19	France	Chicken	NA	Import from public-domain	Briand,F.-X.; Niqueux,E.; Schmitz,A.; Eterradossi,N.; Blanchard,Y.; Quenault,H.; Hirchaud,E.; Touzain,F.
EPI_ISL_294758	A/mallard/France/150018/2015	A / H5N1	2015-02-19	France	Anas platyrhynchos	Anses (Ploufragan-Plouzan√©)	Francois-Xavier Briand (ANSES Agence Nationale De Securite Sanitaire De L‚Äôalimentation / Laboratoire de Ploufragan-Plouzan√©)	NA
EPI_ISL_293983	A/guineafowl/France/160009/2016	A / H5N1	2015-12-29	France	Guineafowl	Anses (Ploufragan-Plouzan√©)	Francois-Xavier Briand (ANSES Agence Nationale De Securite Sanitaire De L‚Äôalimentation / Laboratoire de Ploufragan-Plouzan√©)	NA
EPI_ISL_293980	A/duck/France/160678/2016	A / H5N1	2016-07-15	France	Duck	Anses (Ploufragan-Plouzan√©)	Francois-Xavier Briand (ANSES Agence Nationale De Securite Sanitaire De L‚Äôalimentation / Laboratoire de Ploufragan-Plouzan√©)	NA
EPI_ISL_293952	A/duck/France/160927/2016	A / H5N1	2017-07-21	France	Avian	Anses (Ploufragan-Plouzan√©)	Francois-Xavier Briand (ANSES Agence Nationale De Securite Sanitaire De L‚Äôalimentation / Laboratoire de Ploufragan-Plouzan√©)	NA
EPI_ISL_81527	A/chicken/West Bengal/170564/2009	A / H5N1	2009-03-09	India	Chicken	NA	Import from public-domain	Tosh,C.; Behera,P.; Nagarajan,S.; Murugkar,H.V.; Dubey,S.C.
EPI_ISL_62722	A/chicken/India/WB-NIV92456/2009	A / H5N1	2009-03-10	India	Chicken	NA	Import from public-domain	Keng,S.; Payyapilly,B.; Mullick,J.; Pawar,S.D.; Mishra,A.C.
EPI_ISL_81528	A/chicken/West Bengal/162642/2009	A / H5N1	2009-02-15	India	Chicken	NA	Import from public-domain	Tosh,C.; Behera,P.; Nagarajan,S.; Murugkar,H.V.; Dubey,S.C.
EPI_ISL_103148	A/chicken/Sikkim/151466/2009	A / H5N1	2009-01-15	India	Chicken	NA	Import from public-domain	Tosh,C.; Syed,Z.; Nagarajan,S.; Murugkar,H.V.; Dubey,S.C.
EPI_ISL_103166	A/chicken/West Bengal/174881/2009	A / H5N1	2009-03-25	India	Chicken	NA	Import from public-domain	Tosh,C.; Syed,Z.; Nagarajan,S.; Murugkar,H.V.; Dubey,S.C.
EPI_ISL_103152	A/chicken/West Bengal/155508/2009	A / H5N1	2009-01-29	India	Chicken	NA	Import from public-domain	Tosh,C.; Syed,Z.; Nagarajan,S.; Murugkar,H.V.; Dubey,S.C.
EPI_ISL_81536	A/chicken/West Bengal/148713/2009	A / H5N1	2009-01	India	Chicken	NA	Import from public-domain	Tosh,C.; Nagarajan,S.; Murugkar,H.V.; Jain,R.; Kulkarni,D.D.; Dubey,S.C.
EPI_ISL_81533	A/chicken/West Bengal/155505/2009	A / H5N1	2009-01	India	Chicken	NA	Import from public-domain	Tosh,C.; Nagarajan,S.; Murugkar,H.V.; Behera,P.; Kulkarni,D.D.; Dubey,S.C.
EPI_ISL_104388	A/chicken/Sikkim/151464/2009	A / H5N1	2009-01	India	Chicken	NA	Import from public-domain	Tosh,C.; Nagarajan,S.; Murugkar,H.V.; Jain,R.; Kulkarni,D.D.; Dubey,S.C.
EPI_ISL_81534	A/chicken/West Bengal/193936/2009	A / H5N1	2009-05	India	Chicken	NA	Import from public-domain	Tosh,C.; Nagarajan,S.; Murugkar,H.V.; Jain,R.; Kulkarni,D.D.; Dubey,S.C.
EPI_ISL_81582	A/chicken/West Bengal/239020/2010	A / H5N1	2010-01-12	India	Chicken	NA	Import from public-domain	Tosh,C.; Jain,R.; Nagarajan,S.; Murugkar,H.V.; Dubey,S.C.
EPI_ISL_81583	A/chicken/West Bengal/239022/2010	A / H5N1	2010-01-12	India	Chicken	NA	Import from public-domain	Tosh,C.; Jain,R.; Nagarajan,S.; Murugkar,H.V.; Dubey,S.C.
EPI_ISL_120181	A/chicken/India/241272/2010	A / H5N1	2010-01-18	India	Chicken	NA	Import from public-domain	Tosh,C.; Nagarajan,S.; Murugkar,H.V.; Patil,S.; Dubey,S.C.
EPI_ISL_103050	A/duck/India/02CA10/2011	A / H5N1	2011-02-01	India	Duck	NA	Import from public-domain	Tosh,C.; Nagarajan,S.; Murugkar,H.V.; Katare,M.; Jain,R.; Behera,P.; Dubey,S.C.
EPI_ISL_146879	A/chicken/India/03CL488/2011	A / H5N1	2011-03-05	India	Chicken	NA	Import from public-domain	Qureshi,M.; Tosh,C.; Nagarajan,S.; Murugkar,H.V.; Jain,R.; Kulkarni,D.D.
EPI_ISL_103051	A/chicken/India/CA0303/2011	A / H5N1	2011-03-06	India	Chicken	NA	Import from public-domain	Nagarajan,S.; Syed,Z.; Tosh,C.; Jain,R.; Pandey,M.; Murugkar,H.V.; Dubey,S.C.
EPI_ISL_103064	A/chicken/India/TR0383/2011	A / H5N1	2011-03-06	India	Chicken	NA	Import from public-domain	Nagarajan,S.; Jain,R.; Tosh,C.; Pandey,M.; Syed,Z.; Murugkar,H.V.; Dubey,S.C.
EPI_ISL_103061	A/chicken/India/CL03485/2011	A / H5N1	2011-03-06	India	Chicken	NA	Import from public-domain	Nagarajan,S.; Syed,Z.; Tosh,C.; Jain,R.; Pandey,M.; Murugkar,H.V.; Dubey,S.C.
EPI_ISL_103062	A/chicken/India/CA0301/2011	A / H5N1	2011-03-06	India	Chicken	NA	Import from public-domain	Nagarajan,S.; Pandey,M.; Tosh,C.; Jain,R.; Syed,Z.; Murugkar,H.V.; Dubey,S.C.
EPI_ISL_103063	A/chicken/India/CA0302/2011	A / H5N1	2011-03-06	India	Chicken	NA	Import from public-domain	Nagarajan,S.; Pandey,M.; Tosh,C.; Jain,R.; Syed,Z.; Murugkar,H.V.; Dubey,S.C.
EPI_ISL_177713	A/crow/India/11CA01/2011	A / H5N1	2011-11-20	India	Chicken	NA	Import from public-domain	Nagarajan,S.; Syed,Z.; Tosh,C.; Murugkar,H.V.; Kumar,M.; Kulkarni,D.D.
EPI_ISL_177714	A/crow/India/11CL01/2011	A / H5N1	2011-11-20	India	Corvus	NA	Import from public-domain	Nagarajan,S.; Syed,Z.; Tosh,C.; Murugkar,H.V.; Kumar,M.; Kulkarni,D.D.
EPI_ISL_195597	A/crow/India/11TI11/2011	A / H5N1	2011-11-20	India	Corvus	NA	Import from public-domain	Nagarajan,S.; Jain,R.; Tosh,C.; Murugkar,H.V.; Kumar,M.; Kulkarni,D.D.
EPI_ISL_195598	A/crow/India/11TI16/2011	A / H5N1	2011-11-20	India	Corvus	NA	Import from public-domain	Nagarajan,S.; Jain,R.; Tosh,C.; Murugkar,H.V.; Kumar,M.; Kulkarni,D.D.
EPI_ISL_103033	A/duck/India/02AF1/2011	A / H5N1	2011-02	India	Duck	NA	Import from public-domain	Tosh,C.; Nagarajan,S.; Murugkar,H.V.; Katare,M.; Jain,R.; Behera,P.; Dubey,S.C.
EPI_ISL_195635	A/crow/India/01CA12/2012	A / H5N1	2012-01-03	India	Corvus	NA	Import from public-domain	Nagarajan,S.; Tripathi,S.; Tosh,C.; Murugkar,H.V.; Kumar,M.; Kulkarni,D.D.
EPI_ISL_177711	A/chicken/India/01CA03/2012	A / H5N1	2012-01-04	India	Chicken	NA	Import from public-domain	Nagarajan,S.; Syed,Z.; Tosh,C.; Murugkar,H.V.; Kumar,M.; Kulkarni,D.D.
EPI_ISL_177712	A/chicken/India/01CA06/2012	A / H5N1	2012-01-04	India	Chicken	NA	Import from public-domain	Nagarajan,S.; Syed,Z.; Tosh,C.; Murugkar,H.V.; Kumar,M.; Kulkarni,D.D.
EPI_ISL_195600	A/chicken/India/03CA03/2012	A / H5N1	2012-03-05	India	Chicken	NA	Import from public-domain	Nagarajan,S.; Jain,R.; Tosh,C.; Murugkar,H.V.; Kumar,M.; Kulkarni,D.D.
EPI_ISL_195641	A/crow/India/03CA06/2012	A / H5N1	2012-03-05	India	Corvus	NA	Import from public-domain	Nagarajan,S.; Behera,P.; Tosh,C.; Murugkar,H.V.; Kumar,M.; Kulkarni,D.D.
EPI_ISL_195599	A/crow/India/02CA02/2012	A / H5N1	2012-02-08	India	Corvus	NA	Import from public-domain	Nagarajan,S.; Jain,R.; Tosh,C.; Murugkar,H.V.; Kumar,M.; Kulkarni,D.D.
EPI_ISL_234378	A/chicken/India/01CA09/2012	A / H5N1	2012-01-11	India	Chicken	NA	Import from public-domain	Nagarajan,S.; Mishra,A.; Vaid,N.; Shukla,S.; Tripati,S.; Syed,Z.; Tosh,C.; Murugkar,H.V.; Kumar,M.; Kataria,J.M.; Kulkarni,D.D.
EPI_ISL_195601	A/crow/India/02CA07/2012	A / H5N1	2012-02-22	India	Corvus	NA	Import from public-domain	Nagarajan,S.; Jain,R.; Tosh,C.; Murugkar,H.V.; Kumar,M.; Kulkarni,D.D.
EPI_ISL_170531	A/crow/India/01TR01/2012	A / H5N1	2012-01	India	Other avian	NA	Import from public-domain	Das,B.R.; Tosh,C.; Kumar,M.; Nagarajan,S.; Murugkar,H.V.; Shukla,S.; Tripathi,S.; Mishra,A.; Kulkarni,D.D.
EPI_ISL_195956	A/chicken/India/12CL2168/2013	A / H5N1	2013-12-30	India	Chicken	NA	Import from public-domain	Nagarajan,S.; Tripathi,S.; Tosh,C.; Murugkar,H.V.; Kumar,M.; Kulkarni,D.D.
EPI_ISL_195955	A/chicken/India/12CA01/2013	A / H5N1	2013-12-30	India	Chicken	NA	Import from public-domain	Nagarajan,S.; Tripathi,S.; Tosh,C.; Murugkar,H.V.; Kumar,M.; Kulkarni,D.D.
EPI_ISL_208842	A/crow/India/01CA02/2014	A / H5N1	2014-01	India	Avian	NA	Import from public-domain	Tosh,C.; Shukla,S.; Nagarajan,S.; Kumar,M.; Murugkar,H.V.; Tripathi,S.; Kulkarni,D.D.
EPI_ISL_221347	A/duck/India/11TR03/2014	A / H5N1	2014-11	India	Duck	NA	Import from public-domain	Tosh,C.; Nagarajan,S.; Kumar,M.; Murugkar,H.V.; Venkatesh,G.; Shukla,S.; Mishra,A.; Mishra,P.; Agarwal,S.; Singh,B.; Dubey,P.; Tripathi,S.; Kulkarni,D.D.
EPI_ISL_221348	A/duck/India/11CA08/2014	A / H5N1	2014-11	India	Duck	NA	Import from public-domain	Tosh,C.; Nagarajan,S.; Kumar,M.; Murugkar,H.V.; Venkatesh,G.; Shukla,S.; Mishra,A.; Mishra,P.; Agarwal,S.; Singh,B.; Dubey,P.; Tripathi,S.; Kulkarni,D.D.
EPI_ISL_221349	A/duck/India/11CA02/2014	A / H5N1	2014-11	India	Duck	NA	Import from public-domain	Tosh,C.; Nagarajan,S.; Kumar,M.; Murugkar,H.V.; Venkatesh,G.; Shukla,S.; Mishra,A.; Mishra,P.; Agarwal,S.; Singh,B.; Dubey,P.; Tripathi,S.; Kulkarni,D.D.
EPI_ISL_221350	A/duck/India/12TR04/2014	A / H5N1	2014-12	India	Duck	NA	Import from public-domain	Tosh,C.; Nagarajan,S.; Kumar,M.; Murugkar,H.V.; Venkatesh,G.; Shukla,S.; Mishra,A.; Mishra,P.; Agarwal,S.; Singh,B.; Dubey,P.; Tripathi,S.; Kulkarni,D.D.
EPI_ISL_217024	A/duck/India/12CA05/2014	A / H5N1	2014-12	India	Duck	NA	Import from public-domain	Tosh,C.; Agarwal,S.; Kumar,M.; Nagarajan,S.; Mishra,A.; Shukla,S.; Singh,B.; Mishra,P.; Dubey,P.; Tripathi,S.; Murugkar,H.V.; Kulkarni,D.D.
EPI_ISL_221346	A/turkey/India/01CA01/2015	A / H5N1	2015-01	India	Turkey	NA	Import from public-domain	Tosh,C.; Nagarajan,S.; Kumar,M.; Murugkar,H.V.; Venkatesh,G.; Shukla,S.; Mishra,A.; Mishra,P.; Agarwal,S.; Singh,B.; Dubey,P.; Tripathi,S.; Kulkarni,D.D.
EPI_ISL_221351	A/duck/India/03CA01/2015	A / H5N1	2015-03	India	Duck	NA	Import from public-domain	Tosh,C.; Nagarajan,S.; Kumar,M.; Murugkar,H.V.; Venkatesh,G.; Shukla,S.; Mishra,A.; Mishra,P.; Agarwal,S.; Singh,B.; Dubey,P.; Tripathi,S.; Kulkarni,D.D.
EPI_ISL_221352	A/chicken/India/04CA17/2015	A / H5N1	2015-04	India	Chicken	NA	Import from public-domain	Tosh,C.; Nagarajan,S.; Kumar,M.; Murugkar,H.V.; Venkatesh,G.; Shukla,S.; Mishra,A.; Mishra,P.; Agarwal,S.; Singh,B.; Dubey,P.; Tripathi,S.; Kulkarni,D.D.
EPI_ISL_167892	A/chicken/Bali/U8661/2009	A / H5N1	2009-06-01	Indonesia	Gallus gallus	NA	Import from public-domain	Mahardika,G.N.; Suartha,N.; Wibawan,W.T.
EPI_ISL_284316	A/muscovy duck/East Java/LM47/2012	A / H5N1	2012-07-01	Indonesia	Avian	BBalitvet	Yunho Jang (Centers for Disease Control and Prevention / WHO Collaborating Center for Surveillance, Epidemiology and Control of Influenza, Influenza Division)	NA
EPI_ISL_284317	A/chicken/East Java/BP21/2012	A / H5N1	2012-07-01	Indonesia	Avian	BBalitvet	Yunho Jang (Centers for Disease Control and Prevention / WHO Collaborating Center for Surveillance, Epidemiology and Control of Influenza, Influenza Division)	NA
EPI_ISL_284315	A/muscovy duck/East Java/SB29/2012	A / H5N1	2012-07-01	Indonesia	Avian	BBalitvet	Yunho Jang (Centers for Disease Control and Prevention / WHO Collaborating Center for Surveillance, Epidemiology and Control of Influenza, Influenza Division)	NA
EPI_ISL_266808	A/duck/Sukoharjo/BBVW-1428-9/2012	A / H5N1	2012-09	Indonesia	Duck	NA	Import from public-domain	Wibawa,H.; Poermadjaja,B.; Mulyawan,H.; Dharmawan,R.; Mahawan,T.; Hutagaol,N.M.; Miswati,Y.; Srihanto,E.A.; Hartawan,D.H.W.; Hendrawati,F.; Riyadi,A.; Deswarni; Tri Harsono,A.; Hartaningsih,N.; Azhar,M.; Stegemen,A.; Mc Grane,J.; Rasa,F.S.T.
EPI_ISL_284320	A/chicken/Bengkulu/RJL24/2013	A / H5N1	2013-07-01	Indonesia	Avian	BBalitvet	Yunho Jang (Centers for Disease Control and Prevention / WHO Collaborating Center for Surveillance, Epidemiology and Control of Influenza, Influenza Division)	NA
EPI_ISL_307002	A/turkey/East_Java/Av154/2013	A / H5N1	2013-09-11	Indonesia	Turkey	Institute of Tropical Disease, Universitas Airlangga	Kazufumi Shimizu (Kobe University Graduate School of Medicine / Center for Infectious Diseases)	AM,Nastri; AL,Poetranto; ED,Poetranto; SPA,Wahyuningsih; W,Darmanto; EF,Puruhito; L,Wulandari; G,Soegiarto; YK,Shimizu; Y,Mori; K,Shimizu
EPI_ISL_307019	A/chicken/East_Java/Av240/2014	A / H5N1	2014-02-01	Indonesia	Gallus gallus domesticus	Institute of Tropical Disease, Universitas Airlangga	Kazufumi Shimizu (Kobe University Graduate School of Medicine / Center for Infectious Diseases)	AM,Nastri; AL,Poetranto; ED,Poetranto; SPA,Wahyuningsih; W,Darmanto; EF,Puruhito; L,Wulandari; G,Soegiarto; YK,Shimizu; Y,Mori; K,Shimizu
EPI_ISL_266809	A/chicken/Semarang/04141225-07/2014	A / H5N1	2014-07	Indonesia	Chicken	NA	Import from public-domain	Wibawa,H.; Poermadjaja,B.; Mulyawan,H.; Dharmawan,R.; Mahawan,T.; Hutagaol,N.M.; Miswati,Y.; Srihanto,E.A.; Hartawan,D.H.W.; Hendrawati,F.; Riyadi,A.; Deswarni; Tri Harsono,A.; Hartaningsih,N.; Azhar,M.; Stegemen,A.; Mc Grane,J.; Rasa,F.S.T.
EPI_ISL_270298	A/Dk/Subang/S10/2015	A / H5N1	2015-12-09	Indonesia	Chicken	Eijkman Institute for Molecular Biology	Karo-karo Desniwaty (Utrecht University-Central Veterinary Institute / Central Veterinary Institute)	Karo-karo,D; Bodewes,R; Muljono,D; Sriyani,I.Y; Artika,IM; Wibawa,H; Pribadi,ES;Pratomo,W; Diyantoro,D; Sugama,A; Hendrayani,N; Hidayat,A; Daju,D; Kustiawan,I;Citra,A; Stegeman,JA; Koch, G
EPI_ISL_270297	A/Ch/Subang/S9/2016	A / H5N1	2015-12-09	Indonesia	Chicken	Eijkman Institute for Molecular Biology	Karo-karo Desniwaty (Utrecht University-Central Veterinary Institute / Central Veterinary Institute)	Karo-karo,D; Bodewes,R; Muljono,D; Sriyani,I.Y; Artika,IM; Wibawa,H; Pribadi,ES;Pratomo,W; Diyantoro,D; Sugama,A; Hendrayani,N; Hidayat,A; Daju,D; Kustiawan,I;Citra,A; Stegeman,JA; Koch, G
EPI_ISL_266807	A/quail/Sukoharjo/04152003/2015	A / H5N1	2015-11-24	Indonesia	Coturnix	NA	Import from public-domain	Wibawa,H.; Poermadjaja,B.; Mulyawan,H.; Dharmawan,R.; Mahawan,T.; Hutagaol,N.M.; Miswati,Y.; Srihanto,E.A.; Hartawan,D.H.W.; Hendrawati,F.; Riyadi,A.; Deswarni; Tri Harsono,A.; Hartaningsih,N.; Azhar,M.; Stegemen,A.; Mc Grane,J.; Rasa,F.S.T.
EPI_ISL_270296	A/Ch/Subang/S8/2015	A / H5N1	2015-12-31	Indonesia	Chicken	Eijkman Institute for Molecular Biology	Karo-karo Desniwaty (Utrecht University-Central Veterinary Institute / Central Veterinary Institute)	Karo-karo,D; Bodewes,R; Muljono,D; Sriyani,I.Y; Artika,IM; Wibawa,H; Pribadi,ES;Pratomo,W; Diyantoro,D; Sugama,A; Hendrayani,N; Hidayat,A; Daju,D; Kustiawan,I;Citra,A; Stegeman,JA; Koch, G
EPI_ISL_270304	A/Ch/Subang/S19/2016	A / H5N1	2016-02-01	Indonesia	Chicken	Eijkman Institute for Molecular Biology	Karo-karo Desniwaty (Utrecht University-Central Veterinary Institute / Central Veterinary Institute)	Karo-karo,D; Bodewes,R; Muljono,D; Sriyani,I.Y; Artika,IM; Wibawa,H; Pribadi,ES;Pratomo,W; Diyantoro,D; Sugama,A; Hendrayani,N; Hidayat,A; Daju,D; Kustiawan,I;Citra,A; Stegeman,JA; Koch, G
EPI_ISL_270338	A/Qu/Indramayu/S53/2016	A / H5N1	2016-05-03	Indonesia	US Quail	Eijkman Institute for Molecular Biology	Karo-karo Desniwaty (Utrecht University-Central Veterinary Institute / Central Veterinary Institute)	Karo-karo,D; Bodewes,R; Muljono,D; Sriyani,I.Y; Artika,IM; Wibawa,H; Pribadi,ES;Pratomo,W; Diyantoro,D; Sugama,A; Hendrayani,N; Hidayat,A; Daju,D; Kustiawan,I;Citra,A; Stegeman,JA; Koch, G
EPI_ISL_270291	A/Ch/Sukabumi/C_S5/2016	A / H5N1	2016-02-03	Indonesia	Chicken	Eijkman Institute for Molecular Biology	Karo-karo Desniwaty (Utrecht University-Central Veterinary Institute / Central Veterinary Institute)	Karo-karo,D; Bodewes,R; Muljono,D; Sriyani,I.Y; Artika,IM; Wibawa,H; Pribadi,ES;Pratomo,W; Diyantoro,D; Sugama,A; Hendrayani,N; Hidayat,A; Daju,D; Kustiawan,I;Citra,A; Stegeman,JA; Koch, G
EPI_ISL_266797	A/muscovy duck/Pekalongan/04160460/2016	A / H5N1	2016-04-04	Indonesia	Cairina moschata	NA	Import from public-domain	Wibawa,H.; Poermadjaja,B.; Mulyawan,H.; Dharmawan,R.; Mahawan,T.; Hutagaol,N.M.; Miswati,Y.; Srihanto,E.A.; Hartawan,D.H.W.; Hendrawati,F.; Riyadi,A.; Deswarni; Tri Harsono,A.; Hartaningsih,N.; Azhar,M.; Stegemen,A.; Mc Grane,J.; Rasa,F.S.T.
EPI_ISL_266791	A/chicken/Kediri/04160512/2016	A / H5N1	2016-04-05	Indonesia	Chicken	NA	Import from public-domain	Wibawa,H.; Poermadjaja,B.; Mulyawan,H.; Dharmawan,R.; Mahawan,T.; Hutagaol,N.M.; Miswati,Y.; Srihanto,E.A.; Hartawan,D.H.W.; Hendrawati,F.; Riyadi,A.; Deswarni; Tri Harsono,A.; Hartaningsih,N.; Azhar,M.; Stegemen,A.; Mc Grane,J.; Rasa,F.S.T.
EPI_ISL_270329	A/Mus_Dk/Indramayu/S20/2016	A / H5N1	2016-02-06	Indonesia	Duck	Eijkman Institute for Molecular Biology	Karo-karo Desniwaty (Utrecht University-Central Veterinary Institute / Central Veterinary Institute)	Karo-karo,D; Bodewes,R; Muljono,D; Sriyani,I.Y; Artika,IM; Wibawa,H; Pribadi,ES;Pratomo,W; Diyantoro,D; Sugama,A; Hendrayani,N; Hidayat,A; Daju,D; Kustiawan,I;Citra,A; Stegeman,JA; Koch, G
EPI_ISL_266799	A/eagle/Jakarta Timur/20616-206-III/2016	A / H5N1	2016-03-07	Indonesia	Eagle	NA	Import from public-domain	Wibawa,H.; Poermadjaja,B.; Mulyawan,H.; Dharmawan,R.; Mahawan,T.; Hutagaol,N.M.; Miswati,Y.; Srihanto,E.A.; Hartawan,D.H.W.; Hendrawati,F.; Riyadi,A.; Deswarni; Tri Harsono,A.; Hartaningsih,N.; Azhar,M.; Stegemen,A.; Mc Grane,J.; Rasa,F.S.T.
EPI_ISL_270305	A/Ch/Indramayu/S21/2016	A / H5N1	2016-02-08	Indonesia	Chicken	Eijkman Institute for Molecular Biology	Karo-karo Desniwaty (Utrecht University-Central Veterinary Institute / Central Veterinary Institute)	Karo-karo,D; Bodewes,R; Muljono,D; Sriyani,I.Y; Artika,IM; Wibawa,H; Pribadi,ES;Pratomo,W; Diyantoro,D; Sugama,A; Hendrayani,N; Hidayat,A; Daju,D; Kustiawan,I;Citra,A; Stegeman,JA; Koch, G
EPI_ISL_266804	A/chicken/Sleman/04160326/2016	A / H5N1	2016-03-08	Indonesia	Chicken	NA	Import from public-domain	Wibawa,H.; Poermadjaja,B.; Mulyawan,H.; Dharmawan,R.; Mahawan,T.; Hutagaol,N.M.; Miswati,Y.; Srihanto,E.A.; Hartawan,D.H.W.; Hendrawati,F.; Riyadi,A.; Deswarni; Tri Harsono,A.; Hartaningsih,N.; Azhar,M.; Stegemen,A.; Mc Grane,J.; Rasa,F.S.T.
EPI_ISL_270306	A/Dk/Indramayu/S22/2016	A / H5N1	2016-02-09	Indonesia	Duck	Eijkman Institute for Molecular Biology	Karo-karo Desniwaty (Utrecht University-Central Veterinary Institute / Central Veterinary Institute)	Karo-karo,D; Bodewes,R; Muljono,D; Sriyani,I.Y; Artika,IM; Wibawa,H; Pribadi,ES;Pratomo,W; Diyantoro,D; Sugama,A; Hendrayani,N; Hidayat,A; Daju,D; Kustiawan,I;Citra,A; Stegeman,JA; Koch, G
EPI_ISL_270294	A/Dk/Subang/S6/2016	A / H5N1	2016-01-13	Indonesia	Duck	Eijkman Institute for Molecular Biology	Karo-karo Desniwaty (Utrecht University-Central Veterinary Institute / Central Veterinary Institute)	Karo-karo,D; Bodewes,R; Muljono,D; Sriyani,I.Y; Artika,IM; Wibawa,H; Pribadi,ES;Pratomo,W; Diyantoro,D; Sugama,A; Hendrayani,N; Hidayat,A; Daju,D; Kustiawan,I;Citra,A; Stegeman,JA; Koch, G
EPI_ISL_368672	A/duck/Indonesia/04161291-OR/2016	A / H5N1	2016-07-13	Indonesia	Duck	NA	Import from public-domain	Lestari,L.; Wibawa,H.; Lubis,E.P.; Darmawan,R.; Rahayu,R.A.; Mulyawan,H.; Charoenkul,K.; Nasamran,C.; Poermadjaja,B.; Amonsin,A.
EPI_ISL_270309	A/Ch/Indramayu/S25/2016	A / H5N1	2016-02-15	Indonesia	Chicken	Eijkman Institute for Molecular Biology	Karo-karo Desniwaty (Utrecht University-Central Veterinary Institute / Central Veterinary Institute)	Karo-karo,D; Bodewes,R; Muljono,D; Sriyani,I.Y; Artika,IM; Wibawa,H; Pribadi,ES;Pratomo,W; Diyantoro,D; Sugama,A; Hendrayani,N; Hidayat,A; Daju,D; Kustiawan,I;Citra,A; Stegeman,JA; Koch, G
EPI_ISL_270313	A/Ch/Purwakarta/S34/2016	A / H5N1	2016-02-22	Indonesia	Chicken	Eijkman Institute for Molecular Biology	Karo-karo Desniwaty (Utrecht University-Central Veterinary Institute / Central Veterinary Institute)	Karo-karo,D; Bodewes,R; Muljono,D; Sriyani,I.Y; Artika,IM; Wibawa,H; Pribadi,ES;Pratomo,W; Diyantoro,D; Sugama,A; Hendrayani,N; Hidayat,A; Daju,D; Kustiawan,I;Citra,A; Stegeman,JA; Koch, G
EPI_ISL_270293	A/Ch/Subang/S4/2016	A / H5N1	2016-01-22	Indonesia	Chicken	Eijkman Institute for Molecular Biology	Karo-karo Desniwaty (Utrecht University-Central Veterinary Institute / Central Veterinary Institute)	Karo-karo,D; Bodewes,R; Muljono,D; Sriyani,I.Y; Artika,IM; Wibawa,H; Pribadi,ES;Pratomo,W; Diyantoro,D; Sugama,A; Hendrayani,N; Hidayat,A; Daju,D; Kustiawan,I;Citra,A; Stegeman,JA; Koch, G
EPI_ISL_270299	A/Ch/Subang/S11/2016	A / H5N1	2016-01-23	Indonesia	Chicken	Eijkman Institute for Molecular Biology	Karo-karo Desniwaty (Utrecht University-Central Veterinary Institute / Central Veterinary Institute)	Karo-karo,D; Bodewes,R; Muljono,D; Sriyani,I.Y; Artika,IM; Wibawa,H; Pribadi,ES;Pratomo,W; Diyantoro,D; Sugama,A; Hendrayani,N; Hidayat,A; Daju,D; Kustiawan,I;Citra,A; Stegeman,JA; Koch, G
EPI_ISL_270311	A/Dk/Indramayu/S29/2016	A / H5N1	2016-02-25	Indonesia	Duck	Eijkman Institute for Molecular Biology	Karo-karo Desniwaty (Utrecht University-Central Veterinary Institute / Central Veterinary Institute)	Karo-karo,D; Bodewes,R; Muljono,D; Sriyani,I.Y; Artika,IM; Wibawa,H; Pribadi,ES;Pratomo,W; Diyantoro,D; Sugama,A; Hendrayani,N; Hidayat,A; Daju,D; Kustiawan,I;Citra,A; Stegeman,JA; Koch, G
EPI_ISL_270312	A/Ch/Indramayu/S30/2016	A / H5N1	2016-02-25	Indonesia	Chicken	Eijkman Institute for Molecular Biology	Karo-karo Desniwaty (Utrecht University-Central Veterinary Institute / Central Veterinary Institute)	Karo-karo,D; Bodewes,R; Muljono,D; Sriyani,I.Y; Artika,IM; Wibawa,H; Pribadi,ES;Pratomo,W; Diyantoro,D; Sugama,A; Hendrayani,N; Hidayat,A; Daju,D; Kustiawan,I;Citra,A; Stegeman,JA; Koch, G
EPI_ISL_270301	A/Ch/Subang/S14/2016	A / H5N1	2016-01-28	Indonesia	Chicken	Eijkman Institute for Molecular Biology	Karo-karo Desniwaty (Utrecht University-Central Veterinary Institute / Central Veterinary Institute)	Karo-karo,D; Bodewes,R; Muljono,D; Sriyani,I.Y; Artika,IM; Wibawa,H; Pribadi,ES;Pratomo,W; Diyantoro,D; Sugama,A; Hendrayani,N; Hidayat,A; Daju,D; Kustiawan,I;Citra,A; Stegeman,JA; Koch, G
EPI_ISL_270328	A/Mus_Dk/Indramayu/C5t/2016	A / H5N1	2016-02-28	Indonesia	Duck	Eijkman Institute for Molecular Biology	Karo-karo Desniwaty (Utrecht University-Central Veterinary Institute / Central Veterinary Institute)	Karo-karo,D; Bodewes,R; Muljono,D; Sriyani,I.Y; Artika,IM; Wibawa,H; Pribadi,ES;Pratomo,W; Diyantoro,D; Sugama,A; Hendrayani,N; Hidayat,A; Daju,D; Kustiawan,I;Citra,A; Stegeman,JA; Koch, G
EPI_ISL_62729	A/mallard/Hokkaido/24/2009	A / H5N1	2009	Japan	Anas platyrhynchos	NA	Import from public-domain	Jizou,M.; Kida,H.; Sakoda,Y.; Okamatsu,M.
EPI_ISL_93808	A/duck/Hokkaido/WZ83/2010	A / H5N1	2010-10-14	Japan	Duck	NA	Import from public-domain	Kajihara,M.; Matsuno,K.; Simulundu,E.; Muramatsu,M.; Noyori,O.; Manzoor,R.; Nakayama,E.; Igarashi,M.; Tomabechi,D.; Yoshida,R.; Okamatsu,M.; Sakoda,Y.; Ito,K.; Kida,H.; Takada,A.
EPI_ISL_93807	A/duck/Hokkaido/WZ101/2010	A / H5N1	2010-10-14	Japan	Duck	NA	Import from public-domain	Kajihara,M.; Matsuno,K.; Simulundu,E.; Muramatsu,M.; Noyori,O.; Manzoor,R.; Nakayama,E.; Igarashi,M.; Tomabechi,D.; Takada,A.
EPI_ISL_129935	A/hooded crane/Kagoshima/1/2010	A / H5N1	2010	Japan	Other avian	NA	Import from public-domain	Hashimoto,Y.; Ito,H.; Nagai,Y.; Soda,K.; Ito,T.
EPI_ISL_129936	A/hooded crane/Kagoshima/2/2010	A / H5N1	2010	Japan	Other avian	NA	Import from public-domain	Hashimoto,Y.; Ito,H.; Nagai,Y.; Soda,K.; Ito,T.
EPI_ISL_129937	A/hooded crane/Kagoshima/4612J001/2010	A / H5N1	2010	Japan	Other avian	NA	Import from public-domain	Hashimoto,Y.; Ito,H.; Nagai,Y.; Soda,K.; Ito,T.
EPI_ISL_129938	A/hooded crane/Kagoshima/4612J003/2010	A / H5N1	2010	Japan	Other avian	NA	Import from public-domain	Hashimoto,Y.; Ito,H.; Nagai,Y.; Soda,K.; Ito,T.
EPI_ISL_129939	A/hooded crane/Kagoshima/4612J004/2010	A / H5N1	2010	Japan	Other avian	NA	Import from public-domain	Hashimoto,Y.; Ito,H.; Nagai,Y.; Soda,K.; Ito,T.
EPI_ISL_131214	A/chicken/Shimane/1/2010	A / H5N1	2010-11	Japan	Chicken	NA	Import from public-domain	Uchida,Y.; Suzuki,Y.; Shirakura,M.; Kawaguchi,A.; Nobusawa,E.; Tanikawa,T.; Hikono,H.; Takemae,N.; Mase,M.; Kanehira,K.; Hayashi,T.; Tagawa,Y.; Tashiro,M.; Saito,T.
EPI_ISL_131215	A/mute swan/Toyama/1/2010	A / H5N1	2010-12	Japan	Cygnus olor	NA	Import from public-domain	Uchida,Y.; Suzuki,Y.; Shirakura,M.; Kawaguchi,A.; Nobusawa,E.; Tanikawa,T.; Hikono,H.; Takemae,N.; Mase,M.; Kanehira,K.; Hayashi,T.; Tagawa,Y.; Tashiro,M.; Saito,T.
EPI_ISL_90378	A/peregrine falcon/Aomori/7/2011	A / H5N1	2011-03-15	Japan	Falco peregrinus	NA	Import from public-domain	Hatamachi,J.; Kida,H.; Sakoda,Y.; Okamatsu,M.
EPI_ISL_129940	A/hooded crane/Kagoshima/110214-3/2011	A / H5N1	2011	Japan	Other avian	NA	Import from public-domain	Hashimoto,Y.; Ito,H.; Nagai,Y.; Soda,K.; Ito,T.
EPI_ISL_131218	A/chicken/Miyazaki/S4/2011	A / H5N1	2011-01	Japan	Chicken	NA	Import from public-domain	Uchida,Y.; Suzuki,Y.; Shirakura,M.; Kawaguchi,A.; Nobusawa,E.; Tanikawa,T.; Hikono,H.; Takemae,N.; Mase,M.; Kanehira,K.; Hayashi,T.; Tagawa,Y.; Tashiro,M.; Saito,T.
EPI_ISL_131230	A/chicken/Oita/1/2011	A / H5N1	2011-01	Japan	Chicken	NA	Import from public-domain	Uchida,Y.; Suzuki,Y.; Shirakura,M.; Kawaguchi,A.; Nobusawa,E.; Tanikawa,T.; Hikono,H.; Takemae,N.; Mase,M.; Kanehira,K.; Hayashi,T.; Tagawa,Y.; Tashiro,M.; Saito,T.
EPI_ISL_131227	A/chicken/Miyazaki/N7/2011	A / H5N1	2011-01	Japan	Chicken	NA	Import from public-domain	Uchida,Y.; Suzuki,Y.; Shirakura,M.; Kawaguchi,A.; Nobusawa,E.; Tanikawa,T.; Hikono,H.; Takemae,N.; Mase,M.; Kanehira,K.; Hayashi,T.; Tagawa,Y.; Tashiro,M.; Saito,T.
EPI_ISL_131219	A/chicken/Kagoshima/I-2/2011	A / H5N1	2011-01	Japan	Chicken	NA	Import from public-domain	Uchida,Y.; Suzuki,Y.; Shirakura,M.; Kawaguchi,A.; Nobusawa,E.; Tanikawa,T.; Hikono,H.; Takemae,N.; Mase,M.; Kanehira,K.; Hayashi,T.; Tagawa,Y.; Tashiro,M.; Saito,T.
EPI_ISL_87493	A/whooper swan/Hokkaido/4/2011	A / H5N1	2011-01	Japan	Cygnus cygnus	NA	Import from public-domain	Sakoda,Y.; Ito,H.; Uchida,Y.; Okamatsu,M.; Yamamoto,N.; Soda,K.; Nomura,N.; Kuribayashi,S.; Shichinohe,S.; Sunden,Y.; Umemura,T.; Usui,T.; Ozaki,H.; Yamaguchi,T.; Murase,T.; Ito,T.; Saito,T.; Takada,A.; Kida,H.; Jizou,M.
EPI_ISL_131229	A/chicken/Miyazaki/MT2/2011	A / H5N1	2011-01	Japan	Chicken	NA	Import from public-domain	Uchida,Y.; Suzuki,Y.; Shirakura,M.; Kawaguchi,A.; Nobusawa,E.; Tanikawa,T.; Hikono,H.; Takemae,N.; Mase,M.; Kanehira,K.; Hayashi,T.; Tagawa,Y.; Tashiro,M.; Saito,T.
EPI_ISL_105935	A/chicken/Miyazaki/M6/2011	A / H5N1	2011-01	Japan	Chicken	NA	Import from public-domain	Sakoda,Y.; Ito,H.; Uchida,Y.; Okamatsu,M.; Yamamoto,N.; Soda,K.; Nomura,N.; Kuribayashi,S.; Shichinohe,S.; Sunden,Y.; Umemura,T.; Usui,T.; Ozaki,H.; Yamaguchi,T.; Murase,T.; Ito,T.; Saito,T.; Takada,A.; Kida,H.; Takemae,N.; Hikono,H.; Uchida,Y.; Suzuki,Y.; Shirakura,M.; Kawaguchi,A.; Nobusawa,E.; Tanikawa,T.; Hikono,H.; Takemae,N.; Mase,M.; Kanehira,K.; Hayashi,T.; Tagawa,Y.; Tashiro,M.; Saito,T.
EPI_ISL_105936	A/chicken/Aichi/T1/2011	A / H5N1	2011-01	Japan	Chicken	NA	Import from public-domain	Sakoda,Y.; Ito,H.; Uchida,Y.; Okamatsu,M.; Yamamoto,N.; Soda,K.; Nomura,N.; Kuribayashi,S.; Shichinohe,S.; Sunden,Y.; Umemura,T.; Usui,T.; Ozaki,H.; Yamaguchi,T.; Murase,T.; Ito,T.; Saito,T.; Takada,A.; Kida,H.; Takemae,N.; Hikono,H.; Uchida,Y.; Suzuki,Y.; Shirakura,M.; Kawaguchi,A.; Nobusawa,E.; Tanikawa,T.; Hikono,H.; Takemae,N.; Mase,M.; Kanehira,K.; Hayashi,T.; Tagawa,Y.; Tashiro,M.; Saito,T.
EPI_ISL_87557	A/tufted duck/Fukushima/2/2011	A / H5N1	2011-01	Japan	Duck	NA	Import from public-domain	Kida,H.; Sakoda,Y.; Okamatsu,M.; Jizou,M.
EPI_ISL_131234	A/chicken/Miyazaki/11/2011	A / H5N1	2011-02	Japan	Chicken	NA	Import from public-domain	Uchida,Y.; Suzuki,Y.; Shirakura,M.; Kawaguchi,A.; Nobusawa,E.; Tanikawa,T.; Hikono,H.; Takemae,N.; Mase,M.; Kanehira,K.; Hayashi,T.; Tagawa,Y.; Tashiro,M.; Saito,T.
EPI_ISL_131237	A/chicken/Wakayama/1/2011	A / H5N1	2011-02	Japan	Chicken	NA	Import from public-domain	Uchida,Y.; Suzuki,Y.; Shirakura,M.; Kawaguchi,A.; Nobusawa,E.; Tanikawa,T.; Hikono,H.; Takemae,N.; Mase,M.; Kanehira,K.; Hayashi,T.; Tagawa,Y.; Tashiro,M.; Saito,T.
EPI_ISL_131235	A/black swan/Yamaguchi/1/2011	A / H5N1	2011-02	Japan	Cygnus atratus	NA	Import from public-domain	Uchida,Y.; Suzuki,Y.; Shirakura,M.; Kawaguchi,A.; Nobusawa,E.; Tanikawa,T.; Hikono,H.; Takemae,N.; Mase,M.; Kanehira,K.; Hayashi,T.; Tagawa,Y.; Tashiro,M.; Saito,T.
EPI_ISL_131231	A/chicken/Miyazaki/8/2011	A / H5N1	2011-02	Japan	Chicken	NA	Import from public-domain	Uchida,Y.; Suzuki,Y.; Shirakura,M.; Kawaguchi,A.; Nobusawa,E.; Tanikawa,T.; Hikono,H.; Takemae,N.; Mase,M.; Kanehira,K.; Hayashi,T.; Tagawa,Y.; Tashiro,M.; Saito,T.
EPI_ISL_87764	A/peregrine falcon/Tochigi/15/2011	A / H5N1	2011-02	Japan	Falco peregrinus	NA	Import from public-domain	Sakoda,Y.; Ito,H.; Uchida,Y.; Okamatsu,M.; Yamamoto,N.; Soda,K.; Nomura,N.; Kuribayashi,S.; Shichinohe,S.; Sunden,Y.; Umemura,T.; Usui,T.; Ozaki,H.; Yamaguchi,T.; Murase,T.; Ito,T.; Saito,T.; Takada,A.; Kida,H.; Jizou,M.
EPI_ISL_131242	A/chicken/Chiba/1/2011	A / H5N1	2011-03	Japan	Chicken	NA	Import from public-domain	Uchida,Y.; Suzuki,Y.; Shirakura,M.; Kawaguchi,A.; Nobusawa,E.; Tanikawa,T.; Hikono,H.; Takemae,N.; Mase,M.; Kanehira,K.; Hayashi,T.; Tagawa,Y.; Tashiro,M.; Saito,T.
EPI_ISL_131244	A/chicken/Chiba/2/2011	A / H5N1	2011-03	Japan	Chicken	NA	Import from public-domain	Uchida,Y.; Suzuki,Y.; Shirakura,M.; Kawaguchi,A.; Nobusawa,E.; Tanikawa,T.; Hikono,H.; Takemae,N.; Mase,M.; Kanehira,K.; Hayashi,T.; Tagawa,Y.; Tashiro,M.; Saito,T.
EPI_ISL_131243	A/mandarin duck/Miyazaki/22M-765/2011	A / H5N1	2011-03	Japan	Duck	NA	Import from public-domain	Uchida,Y.; Suzuki,Y.; Shirakura,M.; Kawaguchi,A.; Nobusawa,E.; Tanikawa,T.; Hikono,H.; Takemae,N.; Mase,M.; Kanehira,K.; Hayashi,T.; Tagawa,Y.; Tashiro,M.; Saito,T.
EPI_ISL_131241	A/chicken/Miyazaki/13/2011	A / H5N1	2011-03	Japan	Chicken	NA	Import from public-domain	Uchida,Y.; Suzuki,Y.; Shirakura,M.; Kawaguchi,A.; Nobusawa,E.; Tanikawa,T.; Hikono,H.; Takemae,N.; Mase,M.; Kanehira,K.; Hayashi,T.; Tagawa,Y.; Tashiro,M.; Saito,T.
EPI_ISL_238009	A/chicken/Japan/AnimalQuarantine-HE79/2015	A / H5N1	2015-01-01	Japan	Chicken	National Institute of Animal Health	Takehiko Saito (National Institute of Animal Health)	Uchida,Y.
EPI_ISL_253945	A/chicken/Japan/AQ-HE79/2015	A / H5N1	2015-08-03	Japan	Gallus gallus	NA	Import from public-domain	Shibata,A.; Hiono,T.; Okamatsu,M.; Osaka,H.; Sakoda,Y.
EPI_ISL_105933	A/wild duck/Korea/CSM4-12/2009	A / H5N1	2009-09	Korea, Republic of	Duck	NA	Import from public-domain	Kim,B.-S.; Kang,H.-M.; Choi,J.-G.; Kim,M.-C.; Kim,H.-R.; Paek,M.-R.; Kwon,J.-H.; Lee,Y.-J.
EPI_ISL_141083	A/Eurasian eagle owl/Korea/23/2010	A / H5N1	2010-11-26	Korea, Republic of	Other avian	NA	Import from public-domain	Choi,J.G.; Kang,H.M.; Jeon,W.J.; Choi,K.S.; Kim,K.I.; Song,B.M.; Lee,H.S.; Kim,J.H.; Lee,Y.J.
EPI_ISL_141079	A/mandarin duck/Korea/PSC24-24/2010	A / H5N1	2010-12-28	Korea, Republic of	Aix galericulata	NA	Import from public-domain	Choi,J.G.; Kang,H.M.; Jeon,W.J.; Choi,K.S.; Kim,K.I.; Song,B.M.; Lee,H.S.; Kim,J.H.; Lee,Y.J.
EPI_ISL_108418	A/mandarin duck/Korea/Q2/2011	A / H5N1	2011-01	Korea, Republic of	Duck	NA	Import from public-domain	Kim,H.R.; Lee,Y.J.; Park,C.K.; Oem,J.K.; Lee,O.S.; Kang,H.M.; Choi,J.G.; Bae,Y.C.
EPI_ISL_108410	A/chicken/Korea/YS171/2011	A / H5N1	2011-01	Korea, Republic of	Chicken	NA	Import from public-domain	Kim,H.R.; Lee,Y.J.; Park,C.K.; Oem,J.K.; Lee,O.S.; Kang,H.M.; Choi,J.G.; Bae,Y.C.
EPI_ISL_108424	A/duck/Korea/AS117/2011	A / H5N1	2011-01	Korea, Republic of	Duck	NA	Import from public-domain	Kim,H.R.; Lee,Y.J.; Park,C.K.; Oem,J.K.; Lee,O.S.; Kang,H.M.; Choi,J.G.; Bae,Y.C.
EPI_ISL_108411	A/duck/Korea/IC360/2011	A / H5N1	2011-01	Korea, Republic of	Chicken	NA	Import from public-domain	Kim,H.R.; Lee,Y.J.; Park,C.K.; Oem,J.K.; Lee,O.S.; Kang,H.M.; Choi,J.G.; Bae,Y.C.
EPI_ISL_108437	A/duck/Korea/NJ83/2011	A / H5N1	2011-01	Korea, Republic of	Duck	NA	Import from public-domain	Kim,H.R.; Lee,Y.J.; Park,C.K.; Oem,J.K.; Lee,O.S.; Kang,H.M.; Choi,J.G.; Bae,Y.C.
EPI_ISL_108433	A/whooper swan/Korea/Q28/2011	A / H5N1	2011-01	Korea, Republic of	Cygnus cygnus	NA	Import from public-domain	Kim,H.R.; Lee,Y.J.; Park,C.K.; Oem,J.K.; Lee,O.S.; Kang,H.M.; Choi,J.G.; Bae,Y.C.
EPI_ISL_108409	A/baikal teal/Korea/Q34/2011	A / H5N1	2011-01	Korea, Republic of	Anas formosa	NA	Import from public-domain	Kim,H.R.; Lee,Y.J.; Park,C.K.; Oem,J.K.; Lee,O.S.; Kang,H.M.; Choi,J.G.; Bae,Y.C.
EPI_ISL_108420	A/duck/Korea/YA54/2011	A / H5N1	2011-01	Korea, Republic of	Duck	NA	Import from public-domain	Kim,H.R.; Lee,Y.J.; Park,C.K.; Oem,J.K.; Lee,O.S.; Kang,H.M.; Choi,J.G.; Bae,Y.C.
EPI_ISL_108434	A/eurasian eagle owl/Korea/Q133/2011	A / H5N1	2011-01	Korea, Republic of	Avian	NA	Import from public-domain	Kim,H.R.; Lee,Y.J.; Park,C.K.; Oem,J.K.; Lee,O.S.; Kang,H.M.; Choi,J.G.; Bae,Y.C.
EPI_ISL_108422	A/eurasian sparrowhawk/Korea/Q94/2011	A / H5N1	2011-01	Korea, Republic of	Accipiter nisus	NA	Import from public-domain	Kim,H.R.; Lee,Y.J.; Park,C.K.; Oem,J.K.; Lee,O.S.; Kang,H.M.; Choi,J.G.; Bae,Y.C.
EPI_ISL_108432	A/white fronted goose/Korea/Q27/2011	A / H5N1	2011-01	Korea, Republic of	Anser albifrons	NA	Import from public-domain	Kim,H.R.; Lee,Y.J.; Park,C.K.; Oem,J.K.; Lee,O.S.; Kang,H.M.; Choi,J.G.; Bae,Y.C.
EPI_ISL_108428	A/chicken/Korea/PT412/2011	A / H5N1	2011-01	Korea, Republic of	Chicken	NA	Import from public-domain	Kim,H.R.; Lee,Y.J.; Park,C.K.; Oem,J.K.; Lee,O.S.; Kang,H.M.; Choi,J.G.; Bae,Y.C.
EPI_ISL_108438	A/quail/Korea/GC395/2011	A / H5N1	2011-01	Korea, Republic of	Coturnix	NA	Import from public-domain	Kim,H.R.; Lee,Y.J.; Park,C.K.; Oem,J.K.; Lee,O.S.; Kang,H.M.; Choi,J.G.; Bae,Y.C.
EPI_ISL_108415	A/chicken/Korea/SJ378/2011	A / H5N1	2011-01	Korea, Republic of	Chicken	NA	Import from public-domain	Kim,H.R.; Lee,Y.J.; Park,C.K.; Oem,J.K.; Lee,O.S.; Kang,H.M.; Choi,J.G.; Bae,Y.C.
EPI_ISL_108423	A/turkey/Korea/DDC518/2011	A / H5N1	2011-02	Korea, Republic of	Turkey	NA	Import from public-domain	Kim,H.R.; Lee,Y.J.; Park,C.K.; Oem,J.K.; Lee,O.S.; Kang,H.M.; Choi,J.G.; Bae,Y.C.
EPI_ISL_108436	A/common Ketrel/Korea/Q197/2011	A / H5N1	2011-02	Korea, Republic of	Falco tinnunculus	NA	Import from public-domain	Kim,H.R.; Lee,Y.J.; Park,C.K.; Oem,J.K.; Lee,O.S.; Kang,H.M.; Choi,J.G.; Bae,Y.C.
EPI_ISL_108425	A/chicken/Korea/IC546/2011	A / H5N1	2011-02	Korea, Republic of	Chicken	NA	Import from public-domain	Kim,H.R.; Lee,Y.J.; Park,C.K.; Oem,J.K.; Lee,O.S.; Kang,H.M.; Choi,J.G.; Bae,Y.C.
EPI_ISL_108416	A/eurasian eagle owl/Korea/Q182/2011	A / H5N1	2011-02	Korea, Republic of	Avian	NA	Import from public-domain	Kim,H.R.; Lee,Y.J.; Park,C.K.; Oem,J.K.; Lee,O.S.; Kang,H.M.; Choi,J.G.; Bae,Y.C.
EPI_ISL_108414	A/eurasian eagle owl/Korea/Q178/2011	A / H5N1	2011-02	Korea, Republic of	Avian	NA	Import from public-domain	Kim,H.R.; Lee,Y.J.; Park,C.K.; Oem,J.K.; Lee,O.S.; Kang,H.M.; Choi,J.G.; Bae,Y.C.
EPI_ISL_95821	A/duck/Lao/959/2010	A / H5N1	2010-03	Lao, People's Democratic Republic	Duck	NA	Import from public-domain	Sonnberg,S.; Phommachanh,P.; Naipospos,T.S.P.; McKenzie,J.; Chanthavisouk,C.; Pathammavong,S.; Darnell,D.; Meeduangchanh,P.; Rubrum,A.M.; Souriya,M.; Khambounheuang,B.; Webby,R.J.; Douangngeun,B.; Webster,R.G.
EPI_ISL_95830	A/duck/Lao/6/2010	A / H5N1	2010-03	Lao, People's Democratic Republic	Duck	NA	Import from public-domain	Sonnberg,S.; Phommachanh,P.; Naipospos,T.S.P.; McKenzie,J.; Chanthavisouk,C.; Pathammavong,S.; Darnell,D.; Meeduangchanh,P.; Rubrum,A.M.; Souriya,M.; Khambounheuang,B.; Webby,R.J.; Douangngeun,B.; Webster,R.G.
EPI_ISL_95819	A/duck/Lao/962/2010	A / H5N1	2010-03	Lao, People's Democratic Republic	Duck	NA	Import from public-domain	Sonnberg,S.; Phommachanh,P.; Naipospos,T.S.P.; McKenzie,J.; Chanthavisouk,C.; Pathammavong,S.; Darnell,D.; Meeduangchanh,P.; Rubrum,A.M.; Souriya,M.; Khambounheuang,B.; Webby,R.J.; Douangngeun,B.; Webster,R.G.
EPI_ISL_95828	A/duck/Lao/9/2010	A / H5N1	2010-03	Lao, People's Democratic Republic	Duck	NA	Import from public-domain	Sonnberg,S.; Phommachanh,P.; Naipospos,T.S.P.; McKenzie,J.; Chanthavisouk,C.; Pathammavong,S.; Darnell,D.; Meeduangchanh,P.; Rubrum,A.M.; Souriya,M.; Khambounheuang,B.; Webby,R.J.; Douangngeun,B.; Webster,R.G.
EPI_ISL_95822	A/duck/Lao/670/2010	A / H5N1	2010-03	Lao, People's Democratic Republic	Duck	NA	Import from public-domain	Sonnberg,S.; Phommachanh,P.; Naipospos,T.S.P.; McKenzie,J.; Chanthavisouk,C.; Pathammavong,S.; Darnell,D.; Meeduangchanh,P.; Rubrum,A.M.; Souriya,M.; Khambounheuang,B.; Webby,R.J.; Douangngeun,B.; Webster,R.G.
EPI_ISL_95820	A/duck/Lao/961/2010	A / H5N1	2010-03	Lao, People's Democratic Republic	Duck	NA	Import from public-domain	Sonnberg,S.; Phommachanh,P.; Naipospos,T.S.P.; McKenzie,J.; Chanthavisouk,C.; Pathammavong,S.; Darnell,D.; Meeduangchanh,P.; Rubrum,A.M.; Souriya,M.; Khambounheuang,B.; Webby,R.J.; Douangngeun,B.; Webster,R.G.
EPI_ISL_95812	A/duck/Lao/981/2010	A / H5N1	2010-03	Lao, People's Democratic Republic	Duck	NA	Import from public-domain	Sonnberg,S.; Phommachanh,P.; Naipospos,T.S.; McKenzie,J.; Chanthavisouk,C.; Pathammavong,S.; Darnell,D.; Meeduangchanh,P.; Rubrum,A.M.; Souriya,M.; Khambounheuang,B.; Webby,R.J.; Douangngeun,B.; Webster,R.G.; Naipospos,T.S.P.
EPI_ISL_95816	A/duck/Lao/975/2010	A / H5N1	2010-03	Lao, People's Democratic Republic	Duck	NA	Import from public-domain	Sonnberg,S.; Phommachanh,P.; Naipospos,T.S.P.; McKenzie,J.; Chanthavisouk,C.; Pathammavong,S.; Darnell,D.; Meeduangchanh,P.; Rubrum,A.M.; Souriya,M.; Khambounheuang,B.; Webby,R.J.; Douangngeun,B.; Webster,R.G.
EPI_ISL_95829	A/duck/Lao/7/2010	A / H5N1	2010-03	Lao, People's Democratic Republic	Duck	NA	Import from public-domain	Sonnberg,S.; Phommachanh,P.; Naipospos,T.S.P.; McKenzie,J.; Chanthavisouk,C.; Pathammavong,S.; Darnell,D.; Meeduangchanh,P.; Rubrum,A.M.; Souriya,M.; Khambounheuang,B.; Webby,R.J.; Douangngeun,B.; Webster,R.G.
EPI_ISL_95824	A/duck/Lao/471/2010	A / H5N1	2010-03	Lao, People's Democratic Republic	Duck	NA	Import from public-domain	Sonnberg,S.; Phommachanh,P.; Naipospos,T.S.P.; McKenzie,J.; Chanthavisouk,C.; Pathammavong,S.; Darnell,D.; Meeduangchanh,P.; Rubrum,A.M.; Souriya,M.; Khambounheuang,B.; Webby,R.J.; Douangngeun,B.; Webster,R.G.
EPI_ISL_95813	A/duck/Lao/980/2010	A / H5N1	2010-03	Lao, People's Democratic Republic	Duck	NA	Import from public-domain	Sonnberg,S.; Phommachanh,P.; Naipospos,T.S.P.; McKenzie,J.; Chanthavisouk,C.; Pathammavong,S.; Darnell,D.; Meeduangchanh,P.; Rubrum,A.M.; Souriya,M.; Khambounheuang,B.; Webby,R.J.; Douangngeun,B.; Webster,R.G.
EPI_ISL_95810	A/duck/Lao/987/2010	A / H5N1	2010-03	Lao, People's Democratic Republic	Duck	NA	Import from public-domain	Sonnberg,S.; Phommachanh,P.; Naipospos,T.S.P.; McKenzie,J.; Chanthavisouk,C.; Pathammavong,S.; Darnell,D.; Meeduangchanh,P.; Rubrum,A.M.; Souriya,M.; Khambounheuang,B.; Webby,R.J.; Douangngeun,B.; Webster,R.G.
EPI_ISL_95811	A/duck/Lao/986/2010	A / H5N1	2010-03	Lao, People's Democratic Republic	Duck	NA	Import from public-domain	Sonnberg,S.; Phommachanh,P.; Naipospos,T.S.P.; McKenzie,J.; Chanthavisouk,C.; Pathammavong,S.; Darnell,D.; Meeduangchanh,P.; Rubrum,A.M.; Souriya,M.; Khambounheuang,B.; Webby,R.J.; Douangngeun,B.; Webster,R.G.
EPI_ISL_95833	A/chicken/Lao/LH1/2010	A / H5N1	2010-05	Lao, People's Democratic Republic	Chicken	NA	Import from public-domain	Sonnberg,S.; Phommachanh,P.; Naipospos,T.S.P.; McKenzie,J.; Chanthavisouk,C.; Pathammavong,S.; Darnell,D.; Meeduangchanh,P.; Rubrum,A.M.; Souriya,M.; Khambounheuang,B.; Webby,R.J.; Douangngeun,B.; Webster,R.G.
EPI_ISL_337520	A/chicken/Laos/NL-1500466/2015	A / H5N1	2015-12-24	Lao, People's Democratic Republic	Chicken	NA	Yu-Na Lee (Animal and Plant Quarantine Agency (S-2158) / Avian Influenza Research & Diagnostic Division)	NA
EPI_ISL_337521	A/chicken/Laos/NL-1500548/2016	A / H5N1	2016-10-13	Lao, People's Democratic Republic	Chicken	NA	Yu-Na Lee (Animal and Plant Quarantine Agency (S-2158) / Avian Influenza Research & Diagnostic Division)	NA
EPI_ISL_337526	A/chicken/Laos/NL-1502337/2017	A / H5N1	2017-07-11	Lao, People's Democratic Republic	Chicken	NA	Yu-Na Lee (Animal and Plant Quarantine Agency (S-2158) / Avian Influenza Research & Diagnostic Division)	NA
EPI_ISL_337523	A/chicken/Laos/NL-1501199/2017	A / H5N1	2017-02-14	Lao, People's Democratic Republic	Chicken	NA	Yu-Na Lee (Animal and Plant Quarantine Agency (S-2158) / Avian Influenza Research & Diagnostic Division)	NA
EPI_ISL_337527	A/chicken/Laos/NL-1503023/2017	A / H5N1	2017-09-15	Lao, People's Democratic Republic	Chicken	NA	Yu-Na Lee (Animal and Plant Quarantine Agency (S-2158) / Avian Influenza Research & Diagnostic Division)	NA
EPI_ISL_337522	A/quail/Laos/NL-1501146/2017	A / H5N1	2017-01-18	Lao, People's Democratic Republic	Other avian	NA	Yu-Na Lee (Animal and Plant Quarantine Agency (S-2158) / Avian Influenza Research & Diagnostic Division)	NA
EPI_ISL_337524	A/chicken/Laos/NL-1501255/2017	A / H5N1	2017-02-23	Lao, People's Democratic Republic	Chicken	NA	Yu-Na Lee (Animal and Plant Quarantine Agency (S-2158) / Avian Influenza Research & Diagnostic Division)	NA
EPI_ISL_337525	A/duck/Laos/NL-1501256/2017	A / H5N1	2017-02-23	Lao, People's Democratic Republic	Duck	NA	Yu-Na Lee (Animal and Plant Quarantine Agency (S-2158) / Avian Influenza Research & Diagnostic Division)	NA
EPI_ISL_337529	A/duck/Laos/NL-1504599/2018	A / H5N1	2018-02-07	Lao, People's Democratic Republic	Duck	NA	Yu-Na Lee (Animal and Plant Quarantine Agency (S-2158) / Avian Influenza Research & Diagnostic Division)	NA
EPI_ISL_363570	A/chicken/Laos/NL-1810601/2018	A / H5N1	2018-10-11	Lao, People's Democratic Republic	Chicken	Animal and Plant Quarantine Agency (APQA)	Yu-Na Lee (Animal and Plant Quarantine Agency (S-2158) / Avian Influenza Research & Diagnostic Division)	NA
EPI_ISL_224757	A/chicken/Lebanon/16VIR2783-20/2016	A / H5N1	2016-04-22	Lebanon	Chicken	Ministry of Agriculture, Animal Resources Directorate	Bianca Zecchin (Istituto Zooprofilattico Sperimentale Delle Venezie)	Ali, El Romeh; Bianca, Zecchin; Alice, Fusaro; Silvia, Ormelli; Sabrina, Marciano; Adelaide, Milani; Alessia, Schivo; Annalisa, Salviato; Isabella, Monne
EPI_ISL_234280	A/chicken/Lebanon/157/2016	A / H5N1	2016-06	Lebanon	Chicken	NA	Import from public-domain	Ibrahim,E.; Sirawan,A.; El-Bazzal,B.; Kandeil,A.; Ali,M.; Kayali,G.
EPI_ISL_62737	A/whooper swan/Mongolia/6/2009	A / H5N1	2009	Mongolia	Cygnus cygnus	NA	Import from public-domain	Jizou,M.; Kida,H.; Sakoda,Y.; Okamatsu,M.; Kang,H.M.; Batchuluun,D.; Kim,M.C.; Choi,J.G.; Erdene-Ochir,T.O.; Paek,M.R.; Sugir,T.; Sodnomdarjaa,R.; Kwon,J.H.; Lee,Y.J.; Kang,H.-M.; Kim,M.-C.; Choi,J.-G.; Erdene-Ochir,T.-O.; Paek,M.-R.; Kwon,J.-H.
EPI_ISL_190637	A/bar-headed goose/Mongolia/X53/2009	A / H5N1	2009	Mongolia	Anser indicus	NA	Import from public-domain	Pantin-Jackwood,M.J.; Spackman,E.; Suarez,D.L.; Wasilenko,J.; Sarmento,L.; Shepherd,E.; Smith,D.; Lee,S.; Lone,N.A.
EPI_ISL_62731	A/rubby shelduck/Mongolia/X42/2009	A / H5N1	2009	Mongolia	Duck	NA	Import from public-domain	Jizou,M.; Kida,H.; Sakoda,Y.; Okamatsu,M.
EPI_ISL_62719	A/bar-headed goose/Mongolia/X53/2009	A / H5N1	2009	Mongolia	Anser indicus	NA	Import from public-domain	Jizou,M.; Kida,H.; Sakoda,Y.; Okamatsu,M.; Kang,H.M.; Batchuluun,D.; Kim,M.C.; Choi,J.G.; Erdene-Ochir,T.O.; Paek,M.R.; Sugir,T.; Sodnomdarjaa,R.; Kwon,J.H.; Lee,Y.J.; Kang,H.-M.; Kim,M.-C.; Choi,J.-G.; Erdene-Ochir,T.-O.; Paek,M.-R.; Kwon,J.-H.
EPI_ISL_62725	A/common goldeneye/Mongolia/X60/2009	A / H5N1	2009-08	Mongolia	Bucephala clangula	NA	Import from public-domain	Jizou,M.; Kida,H.; Sakoda,Y.; Okamatsu,M.
EPI_ISL_76273	A/whooper swan/Mongolia/1/2010	A / H5N1	2010	Mongolia	Cygnus cygnus	NA	Import from public-domain	Jizou,M.; Kida,H.; Sakoda,Y.; Okamatsu,M.
EPI_ISL_368791	A/chicken/Myanmar/OP-12/2017	A / H5N1	2017-12-17	Myanmar	Chicken	NA	Import from public-domain	Thurain,K.; Mon,P.P.; Nasamran,C.; Charoenkul,K.; Boonyapisitsopa,S.; Tun,T.N.; San,Y.Y.; Aye,A.M.; Amonsin,A.
EPI_ISL_368790	A/chicken/Myanmar/CS-14/2017	A / H5N1	2017-12-17	Myanmar	Chicken	NA	Import from public-domain	Thurain,K.; Mon,P.P.; Nasamran,C.; Charoenkul,K.; Boonyapisitsopa,S.; Tun,T.N.; San,Y.Y.; Aye,A.M.; Amonsin,A.
EPI_ISL_368788	A/chicken/Myanmar/OP-11/2017	A / H5N1	2017-12-17	Myanmar	Chicken	NA	Import from public-domain	Thurain,K.; Mon,P.P.; Nasamran,C.; Charoenkul,K.; Boonyapisitsopa,S.; Tun,T.N.; San,Y.Y.; Aye,A.M.; Amonsin,A.
EPI_ISL_368789	A/chicken/Myanmar/CS-13/2017	A / H5N1	2017-12-17	Myanmar	Chicken	NA	Import from public-domain	Thurain,K.; Mon,P.P.; Nasamran,C.; Charoenkul,K.; Boonyapisitsopa,S.; Tun,T.N.; San,Y.Y.; Aye,A.M.; Amonsin,A.
EPI_ISL_309815	A/Chicken/Netherlands/14002541/2014	A / H5N1	2014-02-25	Netherlands	Chicken	Wageningen Bioveterinary Research	Saskia Bergervoet (Wageningen Bioveterinary Research)	Bergervoet, Saskia; Heutink, Rene; Harders, Frank; Beerens, Nancy
EPI_ISL_328966	A/mallard duck/Netherlands/41/2015	A / H5N1	2015-09-15	Netherlands	Anas platyrhynchos	NA	Import from public-domain	Poen,M.J.; Verhagen,J.H.; Vuong,O.; Scheuer,R.D.; Pas,S.D.; Fouchier,R.A.M.
EPI_ISL_32668	A/bean goose/Tyva/10/2009	A / H5N1	2009-06-22	Russian Federation	Anser fabalis	NA	Unknown user	NA
EPI_ISL_32667	A/grebe/Tyva/3/2009	A / H5N1	2009-06-22	Russian Federation	Other avian	NA	Unknown user	NA
EPI_ISL_84604	A/grebe/Tyva/2/2010	A / H5N1	2010-06-22	Russian Federation	Avian	NA	Import from public-domain	Shlyapnikova,O.V.; Prilipov,A.G.; Poglazov,A.B.
EPI_ISL_80265	A/great crested grebe/Tyva/22/2010	A / H5N1	2010-06	Russian Federation	Avian	NA	Import from public-domain	Susloparov,I.M.; Silko,N.Y.; Sharshov,K.A.; Shestopalov,A.M.
EPI_ISL_193364	A/rook/Sartlan/42/2015	A / H5N1	2015-05-07	Russian Federation	Other avian	State Research Center of Virology and Biotechnology (VECTOR)	Ivan Susloparov (State Research Center of Virology and Biotechnology (VECTOR) / Emerging Zoonotic Diseases and Influenza)	Ivan,Susloparov; Vasily,Marchenko; Natalya,Goncharova; Andrey,Shipovalov; Alexander,Durymanov; Tatyana,Ilyicheva; Alexander,Ryzhikov
EPI_ISL_193363	A/rook/Dovolnoe/50/2015	A / H5N1	2015-05-07	Russian Federation	Other avian	State Research Center of Virology and Biotechnology (VECTOR)	Ivan Susloparov (State Research Center of Virology and Biotechnology (VECTOR) / Emerging Zoonotic Diseases and Influenza)	Ivan,Susloparov; Vasily,Marchenko; Natalya,Goncharova; Andrey,Shipovalov; Alexander,Durymanov; Tatyana,Ilyicheva; Alexander,Ryzhikov
EPI_ISL_193362	A/rook/Chany/32/2015	A / H5N1	2015-05-07	Russian Federation	Other avian	State Research Center of Virology and Biotechnology (VECTOR)	Ivan Susloparov (State Research Center of Virology and Biotechnology (VECTOR) / Emerging Zoonotic Diseases and Influenza)	Ivan,Susloparov; Vasily,Marchenko; Natalya,Goncharova; Andrey,Shipovalov; Alexander,Durymanov; Tatyana,Ilyicheva; Alexander,Ryzhikov
EPI_ISL_154971	A/Japanese white-eye/Taoyuan/Q454/2012	A / H5N1	2012-07-12	Taiwan	Zosterops japonicus	NA	Import from public-domain	Lee,M.S.
EPI_ISL_94021	A/chicken/Thailand/ICRC-7356/2010	A / H5N1	2010-03-24	Thailand	Chicken	NA	Import from public-domain	Chaichoun,K.; Wiriyarat,W.; Ratanakorn,P.; Auewarakul,P.; Puthavathana,P.; Thitithanyanont,A.; Suwanpakdee,S.; Yongyuttawichai,P.; Taowan,N.-A.; Phonarknguen,R.; Chatsiriwech,J.; Suksai,P.; Sariya,L.
EPI_ISL_191461	A/Duck/Dubai/2459/2014	A / H5N1	2014-12-01	United Arab Emirates	Duck	NA	Mahmoud Mohamed Naguib (Friedrich-Loeffler-Institut)	Chen, H.; Chan, KH. ; Wong, PC. ; Woo, C.Y.P.
EPI_ISL_182747	A/Stone curlew/Dubai/AR3444-25042/2014	A / H5N1	2014-12-07	United Arab Emirates	Other avian	NA	Mahmoud Mohamed Naguib (Friedrich-Loeffler-Institut)	Naguib, M.M.; Wernery, U.; Harder, T.
EPI_ISL_182748	A/Quail/Dubai/AR3445-25043/2014	A / H5N1	2014-12-07	United Arab Emirates	Other avian	NA	Mahmoud Mohamed Naguib (Friedrich-Loeffler-Institut)	Naguib, M.M.; Wernery, U.; Harder, T.
EPI_ISL_191462	A/Falcon/Dubai/2506/2014	A / H5N1	2014-12-07	United Arab Emirates	Falcon	NA	Mahmoud Mohamed Naguib (Friedrich-Loeffler-Institut)	Chen, H.; Chan, KH. ; Wong, PC. ; Woo, C.Y.P.
EPI_ISL_182745	A/Falcon/Dubai/AR3430-2293/2014	A / H5N1	2014-11-17	United Arab Emirates	Falcon	NA	Mahmoud Mohamed Naguib (Friedrich-Loeffler-Institut)	Naguib, M.M.; Wernery, U.; Harder, T.
EPI_ISL_191460	A/Hoabara/Dubai/2455.5/2014	A / H5N1	2014-11-30	United Arab Emirates	Other avian	NA	Mahmoud Mohamed Naguib (Friedrich-Loeffler-Institut)	Chen, H.; Chan, KH. ; Wong, PC. ; Woo, C.Y.P.
EPI_ISL_205833	A/chicken/Scotland/532/2016	A / H5N1	2016-01-09	United Kingdom	Gallus gallus	Animal and Plant Health Agency (APHA)	Amanda Seekings (Animal and Plant Health Agency (APHA) / Virology Department)	Seekings, A; Ellis, R; McGinn, N; Mynn, J; Coward, V; Reid, S; Banks, J; Brookes, S; Brown, I
EPI_ISL_100256	A/muscovy duck/Vietnam/NCVD-426/2009	A / H5N1	2009-10-11	Vietnam	Avian	National Institute of Hygiene and Epidemiology	Pierre Rivailler (Centers for Disease Control and Prevention / WHO Collaborating Center for Surveillance, Epidemiology and Control of Influenza, Influenza Division)	Davis,Todd; Rivailler,Pierre; Nguyen,Tung
EPI_ISL_80685	A/duck/Vietnam/NCVD-361/2009	A / H5N1	2009	Vietnam	Avian	National Centre of Veterinary Diagnostics	Todd Davis (Centers for Disease Control and Prevention / WHO Collaborating Center for Surveillance, Epidemiology and Control of Influenza, Influenza Division)	Davis,Todd; Rivailler,Pierre; Nguyen,Tung
EPI_ISL_80604	A/chicken/Vietnam/NCVD-389/2009	A / H5N1	2009	Vietnam	Avian	National Centre of Veterinary Diagnostics	Todd Davis (Centers for Disease Control and Prevention / WHO Collaborating Center for Surveillance, Epidemiology and Control of Influenza, Influenza Division)	Davis,Todd; Rivailler,Pierre; Nguyen,Tung
EPI_ISL_80596	A/chicken/Vietnam/NCVD-380/2009	A / H5N1	2009	Vietnam	Avian	National Centre of Veterinary Diagnostics	Todd Davis (Centers for Disease Control and Prevention / WHO Collaborating Center for Surveillance, Epidemiology and Control of Influenza, Influenza Division)	Davis,Todd; Rivailler,Pierre; Nguyen,Tung
EPI_ISL_80598	A/chicken/Vietnam/NCVD-369/2009	A / H5N1	2009	Vietnam	Avian	National Centre of Veterinary Diagnostics	Todd Davis (Centers for Disease Control and Prevention / WHO Collaborating Center for Surveillance, Epidemiology and Control of Influenza, Influenza Division)	Davis,Todd; Rivailler,Pierre; Nguyen,Tung
EPI_ISL_80687	A/duck/Vietnam/NCVD-367/2009	A / H5N1	2009	Vietnam	Avian	National Centre of Veterinary Diagnostics	Todd Davis (Centers for Disease Control and Prevention / WHO Collaborating Center for Surveillance, Epidemiology and Control of Influenza, Influenza Division)	Davis,Todd; Rivailler,Pierre; Nguyen,Tung
EPI_ISL_80692	A/duck/Vietnam/NCVD-362/2009	A / H5N1	2009	Vietnam	Avian	National Centre of Veterinary Diagnostics	Todd Davis (Centers for Disease Control and Prevention / WHO Collaborating Center for Surveillance, Epidemiology and Control of Influenza, Influenza Division)	Davis,Todd; Rivailler,Pierre; Nguyen,Tung
EPI_ISL_80698	A/duck/Vietnam/NCVD-378/2009	A / H5N1	2009	Vietnam	Avian	National Centre of Veterinary Diagnostics	Todd Davis (Centers for Disease Control and Prevention / WHO Collaborating Center for Surveillance, Epidemiology and Control of Influenza, Influenza Division)	Davis,Todd; Rivailler,Pierre; Nguyen,Tung
EPI_ISL_80600	A/chicken/Vietnam/NCVD-387/2009	A / H5N1	2009	Vietnam	Avian	National Centre of Veterinary Diagnostics	Todd Davis (Centers for Disease Control and Prevention / WHO Collaborating Center for Surveillance, Epidemiology and Control of Influenza, Influenza Division)	Davis,Todd; Rivailler,Pierre; Nguyen,Tung
EPI_ISL_80601	A/chicken/Vietnam/NCVD-381/2009	A / H5N1	2009	Vietnam	Avian	National Centre of Veterinary Diagnostics	Todd Davis (Centers for Disease Control and Prevention / WHO Collaborating Center for Surveillance, Epidemiology and Control of Influenza, Influenza Division)	Davis,Todd; Rivailler,Pierre; Nguyen,Tung
EPI_ISL_80696	A/duck/Vietnam/NCVD-391/2009	A / H5N1	2009	Vietnam	Avian	National Centre of Veterinary Diagnostics	Todd Davis (Centers for Disease Control and Prevention / WHO Collaborating Center for Surveillance, Epidemiology and Control of Influenza, Influenza Division)	Davis,Todd; Rivailler,Pierre; Nguyen,Tung
EPI_ISL_80688	A/duck/Vietnam/NCVD-368/2009	A / H5N1	2009	Vietnam	Avian	National Centre of Veterinary Diagnostics	Todd Davis (Centers for Disease Control and Prevention / WHO Collaborating Center for Surveillance, Epidemiology and Control of Influenza, Influenza Division)	Davis,Todd; Rivailler,Pierre; Nguyen,Tung
EPI_ISL_80686	A/duck/Vietnam/NCVD-366/2009	A / H5N1	2009	Vietnam	Avian	National Centre of Veterinary Diagnostics	Todd Davis (Centers for Disease Control and Prevention / WHO Collaborating Center for Surveillance, Epidemiology and Control of Influenza, Influenza Division)	Davis,Todd; Rivailler,Pierre; Nguyen,Tung
EPI_ISL_80749	A/ostrich/Vietnam/NCVD-373/2009	A / H5N1	2009	Vietnam	Avian	National Centre of Veterinary Diagnostics	Todd Davis (Centers for Disease Control and Prevention / WHO Collaborating Center for Surveillance, Epidemiology and Control of Influenza, Influenza Division)	Davis,Todd; Rivailler,Pierre; Nguyen,Tung
EPI_ISL_80605	A/chicken/Vietnam/NCVD-390/2009	A / H5N1	2009	Vietnam	Avian	National Centre of Veterinary Diagnostics	Todd Davis (Centers for Disease Control and Prevention / WHO Collaborating Center for Surveillance, Epidemiology and Control of Influenza, Influenza Division)	Davis,Todd; Rivailler,Pierre; Nguyen,Tung
EPI_ISL_80597	A/chicken/Vietnam/NCVD-382/2009	A / H5N1	2009	Vietnam	Avian	National Centre of Veterinary Diagnostics	Todd Davis (Centers for Disease Control and Prevention / WHO Collaborating Center for Surveillance, Epidemiology and Control of Influenza, Influenza Division)	Davis,Todd; Rivailler,Pierre; Nguyen,Tung
EPI_ISL_80631	A/chicken/Vietnam/NCVD-279/2009	A / H5N1	2009-01	Vietnam	Avian	National Centre of Veterinary Diagnostics	Todd Davis (Centers for Disease Control and Prevention / WHO Collaborating Center for Surveillance, Epidemiology and Control of Influenza, Influenza Division)	Davis,Todd; Rivailler,Pierre; Nguyen,Tung
EPI_ISL_80625	A/chicken/Vietnam/NCVD-291/2009	A / H5N1	2009-02	Vietnam	Avian	National Centre of Veterinary Diagnostics	Todd Davis (Centers for Disease Control and Prevention / WHO Collaborating Center for Surveillance, Epidemiology and Control of Influenza, Influenza Division)	Davis,Todd; Rivailler,Pierre; Nguyen,Tung
EPI_ISL_80626	A/chicken/Vietnam/NCVD-292/2009	A / H5N1	2009-02	Vietnam	Avian	National Centre of Veterinary Diagnostics	Todd Davis (Centers for Disease Control and Prevention / WHO Collaborating Center for Surveillance, Epidemiology and Control of Influenza, Influenza Division)	Davis,Todd; Rivailler,Pierre; Nguyen,Tung
EPI_ISL_80715	A/duck/Vietnam/NCVD-293/2009	A / H5N1	2009-03	Vietnam	Avian	National Centre of Veterinary Diagnostics	Todd Davis (Centers for Disease Control and Prevention / WHO Collaborating Center for Surveillance, Epidemiology and Control of Influenza, Influenza Division)	Davis,Todd; Rivailler,Pierre; Nguyen,Tung
EPI_ISL_136241	A/duck/Vietnam/NCVD-645/2010	A / H5N1	2010-11-01	Vietnam	Avian	National Centre of Veterinary Diagnostics	Yunho Jang (Centers for Disease Control and Prevention / WHO Collaborating Center for Surveillance, Epidemiology and Control of Influenza, Influenza Division)	NA
EPI_ISL_100262	A/duck/Vietnam/NCVD-449/2010	A / H5N1	2010-10-04	Vietnam	Avian	National Institute of Hygiene and Epidemiology	Pierre Rivailler (Centers for Disease Control and Prevention / WHO Collaborating Center for Surveillance, Epidemiology and Control of Influenza, Influenza Division)	Davis,Todd; Rivailler,Pierre; Nguyen,Tung
EPI_ISL_136238	A/duck/Vietnam/NCVD-815/2010	A / H5N1	2010-11-06	Vietnam	Avian	National Centre of Veterinary Diagnostics	Yunho Jang (Centers for Disease Control and Prevention / WHO Collaborating Center for Surveillance, Epidemiology and Control of Influenza, Influenza Division)	NA
EPI_ISL_94674	A/duck/Vietnam/NCVD-431/2010	A / H5N1	2010-05-12	Vietnam	Avian	National Institute of Hygiene and Epidemiology	Pierre Rivailler (Centers for Disease Control and Prevention / WHO Collaborating Center for Surveillance, Epidemiology and Control of Influenza, Influenza Division)	Davis,Todd; Rivailler,Pierre; Nguyen,Tung
EPI_ISL_100268	A/duck/Vietnam/NCVD-462/2010	A / H5N1	2010-10-15	Vietnam	Avian	National Institute of Hygiene and Epidemiology	Pierre Rivailler (Centers for Disease Control and Prevention / WHO Collaborating Center for Surveillance, Epidemiology and Control of Influenza, Influenza Division)	Davis,Todd; Rivailler,Pierre; Nguyen,Tung
EPI_ISL_100263	A/duck/Vietnam/NCVD-456/2010	A / H5N1	2010-11-16	Vietnam	Avian	National Institute of Hygiene and Epidemiology	Pierre Rivailler (Centers for Disease Control and Prevention / WHO Collaborating Center for Surveillance, Epidemiology and Control of Influenza, Influenza Division)	Davis,Todd; Rivailler,Pierre; Nguyen,Tung
EPI_ISL_100266	A/duck/Vietnam/NCVD-460/2010	A / H5N1	2010-11-22	Vietnam	Avian	National Institute of Hygiene and Epidemiology	Pierre Rivailler (Centers for Disease Control and Prevention / WHO Collaborating Center for Surveillance, Epidemiology and Control of Influenza, Influenza Division)	Davis,Todd; Rivailler,Pierre; Nguyen,Tung
EPI_ISL_100259	A/chicken/Vietnam/NCVD-429/2010	A / H5N1	2010-02-25	Vietnam	Avian	National Institute of Hygiene and Epidemiology	Pierre Rivailler (Centers for Disease Control and Prevention / WHO Collaborating Center for Surveillance, Epidemiology and Control of Influenza, Influenza Division)	Davis,Todd; Rivailler,Pierre; Nguyen,Tung
EPI_ISL_100270	A/duck/Vietnam/NCVD-472/2010	A / H5N1	2010-03-29	Vietnam	Avian	National Institute of Hygiene and Epidemiology	Pierre Rivailler (Centers for Disease Control and Prevention / WHO Collaborating Center for Surveillance, Epidemiology and Control of Influenza, Influenza Division)	Davis,Todd; Rivailler,Pierre; Nguyen,Tung
EPI_ISL_100271	A/duck/Vietnam/NCVD-433/2010	A / H5N1	2010-06-30	Vietnam	Avian	National Institute of Hygiene and Epidemiology	Pierre Rivailler (Centers for Disease Control and Prevention / WHO Collaborating Center for Surveillance, Epidemiology and Control of Influenza, Influenza Division)	Davis,Todd; Rivailler,Pierre; Nguyen,Tung
EPI_ISL_136166	A/duck/Vietnam/NCVD-891/2010	A / H5N1	2010	Vietnam	Avian	National Centre of Veterinary Diagnostics	Yunho Jang (Centers for Disease Control and Prevention / WHO Collaborating Center for Surveillance, Epidemiology and Control of Influenza, Influenza Division)	NA
EPI_ISL_80710	A/ngan/Vietnam/NCVD-420/2010	A / H5N1	2010-02	Vietnam	Avian	National Centre of Veterinary Diagnostics	Todd Davis (Centers for Disease Control and Prevention / WHO Collaborating Center for Surveillance, Epidemiology and Control of Influenza, Influenza Division)	Davis,Todd; Rivailler,Pierre; Nguyen,Tung
EPI_ISL_80714	A/duck/Vietnam/NCVD-422/2010	A / H5N1	2010-03	Vietnam	Avian	National Centre of Veterinary Diagnostics	Todd Davis (Centers for Disease Control and Prevention / WHO Collaborating Center for Surveillance, Epidemiology and Control of Influenza, Influenza Division)	Davis,Todd; Rivailler,Pierre; Nguyen,Tung
EPI_ISL_80635	A/chicken/Vietnam/NCVD-421/2010	A / H5N1	2010-03	Vietnam	Avian	National Centre of Veterinary Diagnostics	Todd Davis (Centers for Disease Control and Prevention / WHO Collaborating Center for Surveillance, Epidemiology and Control of Influenza, Influenza Division)	Davis,Todd; Rivailler,Pierre; Nguyen,Tung
EPI_ISL_80632	A/chicken/Vietnam/NCVD-400/2010	A / H5N1	2010-03	Vietnam	Avian	National Centre of Veterinary Diagnostics	Todd Davis (Centers for Disease Control and Prevention / WHO Collaborating Center for Surveillance, Epidemiology and Control of Influenza, Influenza Division)	Davis,Todd; Rivailler,Pierre; Nguyen,Tung
EPI_ISL_80665	A/muscovy duck/Vietnam/NCVD-402/2010	A / H5N1	2010-04	Vietnam	Avian	National Centre of Veterinary Diagnostics	Todd Davis (Centers for Disease Control and Prevention / WHO Collaborating Center for Surveillance, Epidemiology and Control of Influenza, Influenza Division)	Davis,Todd; Rivailler,Pierre; Nguyen,Tung
EPI_ISL_80666	A/muscovy duck/Vietnam/NCVD-403/2010	A / H5N1	2010-04	Vietnam	Avian	National Centre of Veterinary Diagnostics	Todd Davis (Centers for Disease Control and Prevention / WHO Collaborating Center for Surveillance, Epidemiology and Control of Influenza, Influenza Division)	Davis,Todd; Rivailler,Pierre; Nguyen,Tung
EPI_ISL_80607	A/chicken/Vietnam/NCVD-404/2010	A / H5N1	2010-04	Vietnam	Avian	National Centre of Veterinary Diagnostics	Todd Davis (Centers for Disease Control and Prevention / WHO Collaborating Center for Surveillance, Epidemiology and Control of Influenza, Influenza Division)	Davis,Todd; Rivailler,Pierre; Nguyen,Tung
EPI_ISL_80608	A/chicken/Vietnam/NCVD-405/2010	A / H5N1	2010-04	Vietnam	Avian	National Centre of Veterinary Diagnostics	Todd Davis (Centers for Disease Control and Prevention / WHO Collaborating Center for Surveillance, Epidemiology and Control of Influenza, Influenza Division)	Davis,Todd; Rivailler,Pierre; Nguyen,Tung
EPI_ISL_80610	A/chicken/Vietnam/NCVD-407/2010	A / H5N1	2010-04	Vietnam	Avian	National Centre of Veterinary Diagnostics	Todd Davis (Centers for Disease Control and Prevention / WHO Collaborating Center for Surveillance, Epidemiology and Control of Influenza, Influenza Division)	Davis,Todd; Rivailler,Pierre; Nguyen,Tung
EPI_ISL_136297	A/duck/Vietnam/NCVD-671/2011	A / H5N1	2011-01-01	Vietnam	Avian	National Centre of Veterinary Diagnostics	Yunho Jang (Centers for Disease Control and Prevention / WHO Collaborating Center for Surveillance, Epidemiology and Control of Influenza, Influenza Division)	NA
EPI_ISL_136214	A/chicken/Vietnam/NCVD-753/2011	A / H5N1	2011-04-04	Vietnam	Avian	National Centre of Veterinary Diagnostics	Yunho Jang (Centers for Disease Control and Prevention / WHO Collaborating Center for Surveillance, Epidemiology and Control of Influenza, Influenza Division)	NA
EPI_ISL_136233	A/duck/Vietnam/NCVD-931/2011	A / H5N1	2011-08-04	Vietnam	Avian	National Centre of Veterinary Diagnostics	Yunho Jang (Centers for Disease Control and Prevention / WHO Collaborating Center for Surveillance, Epidemiology and Control of Influenza, Influenza Division)	NA
EPI_ISL_136163	A/chicken/Vietnam/NCVD-752/2011	A / H5N1	2011-04-04	Vietnam	Avian	National Centre of Veterinary Diagnostics	Yunho Jang (Centers for Disease Control and Prevention / WHO Collaborating Center for Surveillance, Epidemiology and Control of Influenza, Influenza Division)	NA
EPI_ISL_125934	A/muscovy duck/Vietnam/LBM66/2011	A / H5N1	2011-12-06	Vietnam	Duck	NA	Import from public-domain	Soda,K.; Hotta,K.; Nagai,Y.; Ito,T.; Mimura,W.
EPI_ISL_136302	A/duck/Vietnam/NCVD-1048/2011	A / H5N1	2011-09-07	Vietnam	Avian	National Centre of Veterinary Diagnostics	Yunho Jang (Centers for Disease Control and Prevention / WHO Collaborating Center for Surveillance, Epidemiology and Control of Influenza, Influenza Division)	NA
EPI_ISL_136142	A/duck/Vietnam/NCVD-851/2011	A / H5N1	2011-03-12	Vietnam	Avian	National Centre of Veterinary Diagnostics	Yunho Jang (Centers for Disease Control and Prevention / WHO Collaborating Center for Surveillance, Epidemiology and Control of Influenza, Influenza Division)	NA
EPI_ISL_136160	A/duck/Vietnam/NCVD-943/2011	A / H5N1	2011-02-12	Vietnam	Avian	National Centre of Veterinary Diagnostics	Yunho Jang (Centers for Disease Control and Prevention / WHO Collaborating Center for Surveillance, Epidemiology and Control of Influenza, Influenza Division)	NA
EPI_ISL_136240	A/duck/Vietnam/NCVD-850/2011	A / H5N1	2011-03-12	Vietnam	Avian	National Centre of Veterinary Diagnostics	Yunho Jang (Centers for Disease Control and Prevention / WHO Collaborating Center for Surveillance, Epidemiology and Control of Influenza, Influenza Division)	NA
EPI_ISL_136158	A/chicken/Vietnam/NCVD-921/2011	A / H5N1	2011-07-15	Vietnam	Avian	National Centre of Veterinary Diagnostics	Yunho Jang (Centers for Disease Control and Prevention / WHO Collaborating Center for Surveillance, Epidemiology and Control of Influenza, Influenza Division)	NA
EPI_ISL_136236	A/chicken/Vietnam/NCVD-780/2011	A / H5N1	2011-06-15	Vietnam	Avian	National Centre of Veterinary Diagnostics	Yunho Jang (Centers for Disease Control and Prevention / WHO Collaborating Center for Surveillance, Epidemiology and Control of Influenza, Influenza Division)	NA
EPI_ISL_136182	A/chicken/Vietnam/NCVD-779/2011	A / H5N1	2011-06-15	Vietnam	Avian	National Centre of Veterinary Diagnostics	Yunho Jang (Centers for Disease Control and Prevention / WHO Collaborating Center for Surveillance, Epidemiology and Control of Influenza, Influenza Division)	NA
EPI_ISL_136146	A/chicken/Vietnam/NCVD-880/2011	A / H5N1	2011-06-15	Vietnam	Avian	National Centre of Veterinary Diagnostics	Yunho Jang (Centers for Disease Control and Prevention / WHO Collaborating Center for Surveillance, Epidemiology and Control of Influenza, Influenza Division)	NA
EPI_ISL_136168	A/chicken/Vietnam/NCVD-710/2011	A / H5N1	2011-06-15	Vietnam	Avian	National Centre of Veterinary Diagnostics	Yunho Jang (Centers for Disease Control and Prevention / WHO Collaborating Center for Surveillance, Epidemiology and Control of Influenza, Influenza Division)	NA
EPI_ISL_136151	A/duck/Vietnam/NCVD-952/2011	A / H5N1	2011-06-24	Vietnam	Avian	National Centre of Veterinary Diagnostics	Yunho Jang (Centers for Disease Control and Prevention / WHO Collaborating Center for Surveillance, Epidemiology and Control of Influenza, Influenza Division)	NA
EPI_ISL_136177	A/duck/Vietnam/NCVD-759/2011	A / H5N1	2011-03-25	Vietnam	Avian	National Centre of Veterinary Diagnostics	Yunho Jang (Centers for Disease Control and Prevention / WHO Collaborating Center for Surveillance, Epidemiology and Control of Influenza, Influenza Division)	NA
EPI_ISL_136198	A/duck/Vietnam/NCVD1-37/2011	A / H5N1	2011-11-26	Vietnam	Avian	National Centre of Veterinary Diagnostics	Yunho Jang (Centers for Disease Control and Prevention / WHO Collaborating Center for Surveillance, Epidemiology and Control of Influenza, Influenza Division)	NA
EPI_ISL_136149	A/duck/Vietnam/NCVD-806/2011	A / H5N1	2011-03-28	Vietnam	Avian	National Centre of Veterinary Diagnostics	Yunho Jang (Centers for Disease Control and Prevention / WHO Collaborating Center for Surveillance, Epidemiology and Control of Influenza, Influenza Division)	NA
EPI_ISL_190620	A/chicken/Vietnam/NCVD-675/2011	A / H5N1	2011	Vietnam	Gallus gallus	NA	Import from public-domain	Pantin-Jackwood,M.J.; Spackman,E.; Suarez,D.L.; Wasilenko,J.; Sarmento,L.; Shepherd,E.; Smith,D.; Lee,S.; Lone,N.A.
EPI_ISL_170553	A/chicken/Vietnam/NCVD-A675/2011	A / H5N1	2011	Vietnam	Chicken	NA	Import from public-domain	Lee,E.-K.; Kang,H.-M.; Kim,K.-I.; Choi,J.-G.; Long To,T.; Dang Nguyen,T.; Song,B.-M.; Jeong,J.; Choi,K.-S.; Kim,J.-Y.; Lee,H.-S.; Lee,Y.-J.; Kim,J.-H.
EPI_ISL_245273	A/duck/Vietnam/NCVD-0021/2012	A / H5N1	2012-12-04	Vietnam	Duck	NA	Import from public-domain	Davis,T.; Jang,Y.
EPI_ISL_127578	A/duck/Vietnam/LBM139/2012	A / H5N1	2012-03-07	Vietnam	Anas platyrhynchos	NA	Import from public-domain	Nagai,Y.; Soda,K.; Hotta,K.; Ito,T.
EPI_ISL_127576	A/duck/Vietnam/LBM133/2012	A / H5N1	2012-03-07	Vietnam	Anas platyrhynchos	NA	Import from public-domain	Nagai,Y.; Soda,K.; Hotta,K.; Ito,T.
EPI_ISL_245248	A/duck/Vietnam/NCVD-2047/2012	A / H5N1	2012-10-09	Vietnam	Duck	NA	Import from public-domain	Davis,T.; Jang,Y.
EPI_ISL_136317	A/duck/Vietnam/NCVD-1544/2012	A / H5N1	2012-07-12	Vietnam	Avian	National Centre of Veterinary Diagnostics	Yunho Jang (Centers for Disease Control and Prevention / WHO Collaborating Center for Surveillance, Epidemiology and Control of Influenza, Influenza Division)	NA
EPI_ISL_245254	A/muscovy duck/Vietnam/NCVD-2074/2012	A / H5N1	2012-10-12	Vietnam	Avian	NA	Import from public-domain	Davis,T.; Jang,Y.
EPI_ISL_136220	A/duck/Vietnam/NCVD-1253/2012	A / H5N1	2012-02-16	Vietnam	Avian	National Centre of Veterinary Diagnostics	Yunho Jang (Centers for Disease Control and Prevention / WHO Collaborating Center for Surveillance, Epidemiology and Control of Influenza, Influenza Division)	NA
EPI_ISL_234274	A/duck/Vietnam/ST1489-1/2012	A / H5N1	2012-06-17	Vietnam	Anas platyrhynchos	NA	Import from public-domain	NA
EPI_ISL_136222	A/duck/Vietnam/NCVD-1269/2012	A / H5N1	2012-02-21	Vietnam	Avian	National Centre of Veterinary Diagnostics	Yunho Jang (Centers for Disease Control and Prevention / WHO Collaborating Center for Surveillance, Epidemiology and Control of Influenza, Influenza Division)	NA
EPI_ISL_136253	A/duck/Vietnam/NCVD-1968/2012	A / H5N1	2012-09-21	Vietnam	Avian	National Centre of Veterinary Diagnostics	Yunho Jang (Centers for Disease Control and Prevention / WHO Collaborating Center for Surveillance, Epidemiology and Control of Influenza, Influenza Division)	NA
EPI_ISL_136173	A/duck/Vietnam/NCVD-1878/2012	A / H5N1	2012-08-23	Vietnam	Avian	National Centre of Veterinary Diagnostics	Yunho Jang (Centers for Disease Control and Prevention / WHO Collaborating Center for Surveillance, Epidemiology and Control of Influenza, Influenza Division)	NA
EPI_ISL_234256	A/duck/Vietnam/QT1455-3/2012	A / H5N1	2012-01-25	Vietnam	Anas platyrhynchos	NA	Import from public-domain	NA
EPI_ISL_234254	A/duck/Vietnam/QT1457-3/2012	A / H5N1	2012-01-25	Vietnam	Anas platyrhynchos	NA	Import from public-domain	NA
EPI_ISL_136174	A/duck/Vietnam/NCVD-1884/2012	A / H5N1	2012-08-25	Vietnam	Avian	National Centre of Veterinary Diagnostics	Yunho Jang (Centers for Disease Control and Prevention / WHO Collaborating Center for Surveillance, Epidemiology and Control of Influenza, Influenza Division)	NA
EPI_ISL_245247	A/chicken/Vietnam/NCVD-1982/2012	A / H5N1	2012-09-26	Vietnam	Chicken	NA	Import from public-domain	Davis,T.; Jang,Y.
EPI_ISL_136209	A/duck/Vietnam/NCVD-1902/2012	A / H5N1	2012-08-28	Vietnam	Avian	National Centre of Veterinary Diagnostics	Yunho Jang (Centers for Disease Control and Prevention / WHO Collaborating Center for Surveillance, Epidemiology and Control of Influenza, Influenza Division)	NA
EPI_ISL_136202	A/chicken/Vietnam/NCVD-1177/2012	A / H5N1	2012-01-30	Vietnam	Avian	National Centre of Veterinary Diagnostics	Yunho Jang (Centers for Disease Control and Prevention / WHO Collaborating Center for Surveillance, Epidemiology and Control of Influenza, Influenza Division)	NA
EPI_ISL_136170	A/duck/Vietnam/NCVD-1607/2012	A / H5N1	2012-07-31	Vietnam	Avian	National Centre of Veterinary Diagnostics	Yunho Jang (Centers for Disease Control and Prevention / WHO Collaborating Center for Surveillance, Epidemiology and Control of Influenza, Influenza Division)	NA
EPI_ISL_137467	A/muscovy duck/Vietnam/LBM260/2012	A / H5N1	2012	Vietnam	Cairina moschata	NA	Import from public-domain	Hashimoto,Y.; Nagai,Y.; Soda,K.; Hotta,K.; Ito,T.
EPI_ISL_137466	A/muscovy duck/Vietnam/LBM258/2012	A / H5N1	2012	Vietnam	Cairina moschata	NA	Import from public-domain	Hashimoto,Y.; Nagai,Y.; Soda,K.; Hotta,K.; Ito,T.
EPI_ISL_245268	A/Swiftlet/Vietnam/NCVD-3000/2013	A / H5N1	2013-04-04	Vietnam	Avian	NA	Import from public-domain	Davis,T.; Jang,Y.
EPI_ISL_170549	A/chicken/Vietnam/NCVD-KA448/2013	A / H5N1	2013-02-04	Vietnam	Chicken	NA	Import from public-domain	Lee,E.-K.; Kang,H.-M.; Kim,K.-I.; Choi,J.-G.; Long To,T.; Dang Nguyen,T.; Song,B.-M.; Jeong,J.; Choi,K.-S.; Kim,J.-Y.; Lee,H.-S.; Lee,Y.-J.; Kim,J.-H.
EPI_ISL_245265	A/chicken/Vietnam/NCVD-2750/2013	A / H5N1	2013-02-04	Vietnam	Chicken	NA	Import from public-domain	Davis,T.; Jang,Y.
EPI_ISL_224903	A/pheasant/TienGiang/0026/2013	A / H5N1	2013-02-04	Vietnam	Pheasant	NA	Import from public-domain	Cao,B.V.; Le Ha,T.D.; Mai,V.N.; Dang Trinh,M.A.; Le Phan,K.N.; Vo Tran,N.T.; Hoang,T.
EPI_ISL_245264	A/chicken/Vietnam/NCVD-2749/2013	A / H5N1	2013-02-04	Vietnam	Chicken	NA	Import from public-domain	Davis,T.; Jang,Y.
EPI_ISL_224900	A/pheasant/TienGiang/0022/2013	A / H5N1	2013-02-04	Vietnam	Pheasant	NA	Import from public-domain	Cao,B.V.; Le Ha,T.D.; Mai,V.N.; Dang Trinh,M.A.; Le Phan,K.N.; Vo Tran,N.T.; Hoang,T.
EPI_ISL_224898	A/pheasant/TienGiang/0020/2013	A / H5N1	2013-02-04	Vietnam	Pheasant	NA	Import from public-domain	Cao,B.V.; Le Ha,T.D.; Mai,V.N.; Dang Trinh,M.A.; Le Phan,K.N.; Vo Tran,N.T.; Hoang,T.
EPI_ISL_245297	A/duck/Vietnam/NCVD-0033/2013	A / H5N1	2013-02-05	Vietnam	Duck	NA	Import from public-domain	Davis,T.; Jang,Y.
EPI_ISL_143928	A/muscovy duck/Vietnam/LBM344/2013	A / H5N1	2013-02-06	Vietnam	Cairina moschata	NA	Import from public-domain	Hashimoto,Y.; Soda,K.; Hotta,K.; Le,M.Q.; Ito,T.
EPI_ISL_143732	A/muscovy duck/Vietnam/LBM398/2013	A / H5N1	2013-04-09	Vietnam	Cairina moschata	NA	Import from public-domain	Soda,K.; Hotta,K.; Le,M.Q.; Ito,T.; Hashimoto,Y.
EPI_ISL_143906	A/duck/Quanh Ninh/53/2013	A / H5N1	2013-05-09	Vietnam	Anas platyrhynchos	NA	Import from public-domain	Azuma,N.; Soda,K.; Hotta,K.; Le,M.Q.; Ito,T.
EPI_ISL_245250	A/chicken/Vietnam/NCVD-2693/2013	A / H5N1	2013-01-09	Vietnam	Chicken	NA	Import from public-domain	Davis,T.; Jang,Y.
EPI_ISL_170546	A/chicken/Vietnam/NCVD-KA423/2013	A / H5N1	2013-01-09	Vietnam	Chicken	NA	Import from public-domain	Lee,E.-K.; Kang,H.-M.; Kim,K.-I.; Choi,J.-G.; Long To,T.; Dang Nguyen,T.; Song,B.-M.; Jeong,J.; Choi,K.-S.; Kim,J.-Y.; Lee,H.-S.; Lee,Y.-J.; Kim,J.-H.
EPI_ISL_245263	A/duck/Vietnam/NCVD-2745/2013	A / H5N1	2013-01-10	Vietnam	Duck	NA	Import from public-domain	Davis,T.; Jang,Y.
EPI_ISL_224911	A/domestic duck/VinhLong/0185/2013	A / H5N1	2013-11-11	Vietnam	Duck	NA	Import from public-domain	Cao,B.V.; Le Ha,T.D.; Mai,V.N.; Dang Trinh,M.A.; Le Phan,K.N.; Vo Tran,N.T.; Hoang,T.
EPI_ISL_245280	A/duck/Vietnam/NCVD-0170/2013	A / H5N1	2013-01-14	Vietnam	Duck	NA	Import from public-domain	Davis,T.; Jang,Y.
EPI_ISL_245257	A/duck/Vietnam/NCVD-2722/2013	A / H5N1	2013-02-21	Vietnam	Duck	NA	Import from public-domain	Davis,T.; Jang,Y.
EPI_ISL_245259	A/duck/Vietnam/NCVD-2727/2013	A / H5N1	2013-01-23	Vietnam	Duck	NA	Import from public-domain	Davis,T.; Jang,Y.
EPI_ISL_245258	A/duck/Vietnam/NCVD-2726/2013	A / H5N1	2013-01-23	Vietnam	Duck	NA	Import from public-domain	Davis,T.; Jang,Y.
EPI_ISL_234248	A/duck/Vietnam/QT1727/2013	A / H5N1	2013-05-24	Vietnam	Anas platyrhynchos	NA	Import from public-domain	NA
EPI_ISL_245140	A/duck/Vietnam/NCVD14-A340/2014	A / H5N1	2014-05-01	Vietnam	Duck	NA	Import from public-domain	Davis,T.; Jang,Y.
EPI_ISL_245171	A/duck/Vietnam/NCVD14-A335/2014	A / H5N1	2014-04-01	Vietnam	Duck	NA	Import from public-domain	Davis,T.; Jang,Y.
EPI_ISL_245227	A/duck/Vietnam/NCVD14-A499/2014	A / H5N1	2014-04-03	Vietnam	Duck	NA	Import from public-domain	Davis,T.; Jang,Y.
EPI_ISL_245202	A/chicken/Vietnam/NCVD14-A384/2014	A / H5N1	2014-05-06	Vietnam	Chicken	NA	Import from public-domain	Davis,T.; Jang,Y.
EPI_ISL_245215	A/chicken/Vietnam/NCVD14-A390/2014	A / H5N1	2014-08-06	Vietnam	Chicken	NA	Import from public-domain	Davis,T.; Jang,Y.
EPI_ISL_245217	A/duck/Vietnam/NCVD14-A451/2014	A / H5N1	2014-02-06	Vietnam	Duck	NA	Import from public-domain	Davis,T.; Jang,Y.
EPI_ISL_245225	A/duck/Vietnam/NCVD14-A494/2014	A / H5N1	2014-03-10	Vietnam	Duck	NA	Import from public-domain	Davis,T.; Jang,Y.
EPI_ISL_245228	A/chicken/Vietnam/NCVD14-A501/2014	A / H5N1	2014-08-11	Vietnam	Chicken	NA	Import from public-domain	Davis,T.; Jang,Y.
EPI_ISL_173153	A/muscovy duck/Long An/87/2014	A / H5N1	2014-07-12	Vietnam	Cairina moschata	NA	Import from public-domain	Soda,K.; Yamashiro,T.; Le,Q.M.; Ito,T.
EPI_ISL_245218	A/chicken/Vietnam/NCVD14-A458/2014	A / H5N1	2014-02-14	Vietnam	Chicken	NA	Import from public-domain	Davis,T.; Jang,Y.
EPI_ISL_245226	A/chicken/Vietnam/NCVD14-A498/2014	A / H5N1	2014-03-17	Vietnam	Chicken	NA	Import from public-domain	Davis,T.; Jang,Y.
EPI_ISL_245216	A/duck/Vietnam/NCVD14-A447/2014	A / H5N1	2014-01-17	Vietnam	Duck	NA	Import from public-domain	Davis,T.; Jang,Y.
EPI_ISL_245219	A/chicken/Vietnam/NCVD14-A459/2014	A / H5N1	2014-02-17	Vietnam	Chicken	NA	Import from public-domain	Davis,T.; Jang,Y.
EPI_ISL_245179	A/chicken/Vietnam/NCVD14-A380/2014	A / H5N1	2014-04-20	Vietnam	Chicken	NA	Import from public-domain	Davis,T.; Jang,Y.
EPI_ISL_245210	A/duck/Vietnam/NCVD14-A387/2014	A / H5N1	2014-05-21	Vietnam	Duck	NA	Import from public-domain	Davis,T.; Jang,Y.
EPI_ISL_245213	A/duck/Vietnam/NCVD14-A389/2014	A / H5N1	2014-07-23	Vietnam	Duck	NA	Import from public-domain	Davis,T.; Jang,Y.
EPI_ISL_245229	A/duck/Vietnam/NCVD14-A502/2014	A / H5N1	2014-08-25	Vietnam	Duck	NA	Import from public-domain	Davis,T.; Jang,Y.
EPI_ISL_245194	A/chicken/Vietnam/NCVD14-A383/2014	A / H5N1	2014-04-26	Vietnam	Chicken	NA	Import from public-domain	Davis,T.; Jang,Y.
EPI_ISL_245223	A/duck/Vietnam/NCVD14-A476/2014	A / H5N1	2014-02-26	Vietnam	Duck	NA	Import from public-domain	Davis,T.; Jang,Y.
EPI_ISL_366246	A/Avian/Viet Nam/Egg/2014	A / H5N1	2014-05	Vietnam	Avian	NA	Import from public-domain	Oh,S.; Song,D.; Na,W.; Yeom,M.; Le,P.V.
EPI_ISL_389112	A/chicken/Ha Tinh/18VTC/2015	A / H5N1	2015-09-01	Vietnam	Gallus gallus domesticus	State Research Center of Virology and Biotechnology (VECTOR)	Natalia Goncharova (State Research Center of Virology and Biotechnology (VECTOR) / Emerging Zoonotic Diseases and Influenza)	NA
EPI_ISL_224908	A/duck/CaMau/0238/2015	A / H5N1	2015-01-06	Vietnam	Duck	NA	Import from public-domain	Cao,B.V.; Le Ha,T.D.; Mai,V.N.; Dang Trinh,M.A.; Le Phan,K.N.; Vo Tran,N.T.; Hoang,T.
EPI_ISL_224907	A/duck/CaMau/0237/2015	A / H5N1	2015-01-06	Vietnam	Duck	NA	Import from public-domain	Cao,B.V.; Le Ha,T.D.; Mai,V.N.; Dang Trinh,M.A.; Le Phan,K.N.; Vo Tran,N.T.; Hoang,T.
EPI_ISL_283460	A/chicken/Vietnam/HU4-1316/2015	A / H5N1	2015-11-07	Vietnam	Gallus gallus domesticus	NA	Import from public-domain	Sakoda,Y.; Okamatsu,M.; Matsuno,K.; Jizou,M.
EPI_ISL_389117	A/chicken/Ha Tinh/20VTC/2015	A / H5N1	2015-09-09	Vietnam	Gallus gallus domesticus	State Research Center of Virology and Biotechnology (VECTOR)	Natalia Goncharova (State Research Center of Virology and Biotechnology (VECTOR) / Emerging Zoonotic Diseases and Influenza)	NA
EPI_ISL_387351	A/duck/Viet Nam/HN-2431/2015	A / H5N1	2015-01-10	Vietnam	Duck	NA	Import from public-domain	Tan,G.; Pickett,B.; Fedorova,N.; Amedeo,P.; Isom,R.; Hu,L.; Christensen,J.; Miller,J.; Durbin,A.; Williams,T.; Arumemi,F.; Kawaoka,Y.; Zhong,G.; Neumann,G.
EPI_ISL_244145	A/chicken/Vietnam/HU3-83/2015(H5N1)	A / H5N1	2015-08-15	Vietnam	Gallus gallus	NA	Import from public-domain	Nguyen,T.L.; Chu,D.C.; Hiono,T.; Matsuno,K.; Okamatsu,M.; Sakoda,Y.; Hatamachi,J.
EPI_ISL_244143	A/duck/Vietnam/HU3-16/2015(H5N1)	A / H5N1	2015-08-15	Vietnam	Anas platyrhynchos	NA	Import from public-domain	Nguyen,T.L.; Chu,D.C.; Hiono,T.; Matsuno,K.; Okamatsu,M.; Sakoda,Y.; Hatamachi,J.
EPI_ISL_244142	A/Muscovy duck/Vietnam/HU3-353/2015(H5N1)	A / H5N1	2015-08-15	Vietnam	Cairina moschata	NA	Import from public-domain	Nguyen,T.L.; Chu,D.C.; Hiono,T.; Matsuno,K.; Okamatsu,M.; Sakoda,Y.; Hatamachi,J.
EPI_ISL_244144	A/chicken/Vietnam/HU3-67/2015(H5N1)	A / H5N1	2015-08-15	Vietnam	Gallus gallus	NA	Import from public-domain	Nguyen,T.L.; Chu,D.C.; Hiono,T.; Matsuno,K.; Okamatsu,M.; Sakoda,Y.; Hatamachi,J.
EPI_ISL_244141	A/Muscovy duck/Vietnam/HU3-97/2015(H5N1)	A / H5N1	2015-08-15	Vietnam	Cairina moschata	NA	Import from public-domain	Nguyen,T.L.; Chu,D.C.; Hiono,T.; Matsuno,K.; Okamatsu,M.; Sakoda,Y.; Hatamachi,J.
EPI_ISL_389110	A/chicken/Ha Tinh/16VTC/2015	A / H5N1	2015-11-17	Vietnam	Gallus gallus domesticus	State Research Center of Virology and Biotechnology (VECTOR)	Natalia Goncharova (State Research Center of Virology and Biotechnology (VECTOR) / Emerging Zoonotic Diseases and Influenza)	NA
EPI_ISL_389111	A/chicken/Nghe An/17VTC/2015	A / H5N1	2015-11-17	Vietnam	Gallus gallus domesticus	State Research Center of Virology and Biotechnology (VECTOR)	Natalia Goncharova (State Research Center of Virology and Biotechnology (VECTOR) / Emerging Zoonotic Diseases and Influenza)	NA
EPI_ISL_245305	A/duck/Vietnam/NCVD-15A60/2015	A / H5N1	2015-08-20	Vietnam	Duck	NA	Import from public-domain	Davis,T.; Jang,Y.
EPI_ISL_245232	A/muscovy duck/Vietnam/NCVD-15A12/2015	A / H5N1	2015-01-24	Vietnam	Avian	NA	Import from public-domain	Davis,T.; Jang,Y.
EPI_ISL_389116	A/chicken/Ha Tinh/19VTC/2015	A / H5N1	2015-09-27	Vietnam	Gallus gallus domesticus	State Research Center of Virology and Biotechnology (VECTOR)	Natalia Goncharova (State Research Center of Virology and Biotechnology (VECTOR) / Emerging Zoonotic Diseases and Influenza)	NA
EPI_ISL_295814	A/duck/Vietnam/HU5-1572/2016	A / H5N1	2016-08-15	Vietnam	Duck	NA	Import from public-domain	Chu,D.H.; Nguyen,L.T.; Okamatsu,M.; Matsuno,K.; Sakoda,Y.; Jizou,M.
EPI_ISL_295816	A/duck/Vietnam/HU5-1574/2016	A / H5N1	2016-08-15	Vietnam	Duck	NA	Import from public-domain	Chu,D.H.; Nguyen,L.T.; Okamatsu,M.; Matsuno,K.; Sakoda,Y.; Jizou,M.
EPI_ISL_295821	A/duck/Vietnam/HU5-1575/2016	A / H5N1	2016-08-15	Vietnam	Duck	NA	Import from public-domain	Nguyen; LT.; Chu; DH.; Matsuno,K.; Okamatsu,M.; Sakoda,Y.; Jizou,M.
EPI_ISL_295813	A/duck/Vietnam/HU5-1571/2016	A / H5N1	2016-08-15	Vietnam	Duck	NA	Import from public-domain	Chu,D.H.; Nguyen,L.T.; Okamatsu,M.; Matsuno,K.; Sakoda,Y.; Jizou,M.
EPI_ISL_295815	A/duck/Vietnam/HU5-1573/2016	A / H5N1	2016-08-15	Vietnam	Duck	NA	Import from public-domain	Chu,D.H.; Nguyen,L.T.; Okamatsu,M.; Matsuno,K.; Sakoda,Y.; Jizou,M.
EPI_ISL_389075	A/chicken/Nghe An/07VTC/2017	A / H5N1	2017-02-01	Vietnam	Gallus gallus domesticus	State Research Center of Virology and Biotechnology (VECTOR)	Natalia Goncharova (State Research Center of Virology and Biotechnology (VECTOR) / Emerging Zoonotic Diseases and Influenza)	NA
EPI_ISL_295795	A/duck/Vietnam/HU8-1817/2017	A / H5N1	2017-08-21	Vietnam	Duck	NA	Import from public-domain	Nguyen,L.T.; Chu,D.H.; Okamatsu,M.; Matsuno,K.; Sakoda,Y.; Jizou,M.
EPI_ISL_295794	A/duck/Vietnam/HU8-1621/2017	A / H5N1	2017-08-21	Vietnam	Duck	NA	Import from public-domain	Nguyen,L.T.; Chu,D.H.; Okamatsu,M.; Matsuno,K.; Sakoda,Y.; Jizou,M.
EPI_ISL_295792	A/muscovy duck/Vietnam/HU8-1751/2017	A / H5N1	2017-08-21	Vietnam	Cairina moschata	NA	Import from public-domain	Nguyen,L.T.; Chu,D.H.; Okamatsu,M.; Matsuno,K.; Sakoda,Y.; Jizou,M.
EPI_ISL_295755	A/duck/Vietnam/HU8-1561/2017	A / H5N1	2017-08-21	Vietnam	Duck	NA	Import from public-domain	Nguyen,L.T.; Chu,D.H.; Okamatsu,M.; Matsuno,K.; Sakoda,Y.; Jizou,M.
EPI_ISL_295793	A/goose/Vietnam/HU8-1596/2017	A / H5N1	2017-08-21	Vietnam	Goose	NA	Import from public-domain	Nguyen,L.T.; Chu,D.H.; Okamatsu,M.; Matsuno,K.; Sakoda,Y.; Jizou,M.
EPI_ISL_295790	A/muscovy duck/Vietnam/HU8-1670/2017	A / H5N1	2017-08-21	Vietnam	Cairina moschata	NA	Import from public-domain	Nguyen,L.T.; Chu,D.H.; Okamatsu,M.; Matsuno,K.; Sakoda,Y.; Jizou,M.
EPI_ISL_389065	A/chicken/Nghe An/05VTC/2017	A / H5N1	2017-01-23	Vietnam	Gallus gallus domesticus	State Research Center of Virology and Biotechnology (VECTOR)	Natalia Goncharova (State Research Center of Virology and Biotechnology (VECTOR) / Emerging Zoonotic Diseases and Influenza)	NA
EPI_ISL_366245	A/Avian/Viet Nam/Egg/2017	A / H5N1	2017-04	Vietnam	Avian	NA	Import from public-domain	Oh,S.; Song,D.; Na,W.; Yeom,M.; Le,P.V.
EPI_ISL_389076	A/chicken/Nghe An/08VTC/2018	A / H5N1	2018-01-09	Vietnam	Gallus gallus domesticus	State Research Center of Virology and Biotechnology (VECTOR)	Natalia Goncharova (State Research Center of Virology and Biotechnology (VECTOR) / Emerging Zoonotic Diseases and Influenza)	NA
EPI_ISL_389662	A/chicken/Vietnam/HU10-1044/2018	A / H5N1	2018-08-27	Vietnam	Gallus gallus domesticus	NA	Import from public-domain	Sakoda,Y.; Okamatsu,M.; Matsuno,K.; Le,K.T.; Nguyen,L.T.; Jizou,M.
EPI_ISL_389665	A/Muscovy duck/Vietnam/HU10-1139/2018	A / H5N1	2018-08-27	Vietnam	Cairina moschata	NA	Import from public-domain	Sakoda,Y.; Okamatsu,M.; Matsuno,K.; Le,K.T.; Nguyen,L.T.; Jizou,M.
EPI_ISL_393317	A/goose/Vietnam/HU10-1140/2018	A / H5N1	2018-08-28	Vietnam	Anas platyrhynchos var. domesticus	NA	Import from public-domain	Sakoda,Y.; Okamatsu,M.; Matsuno,K.; Le,K.T.; Nguyen,L.T.; Jizou,M.
EPI_ISL_393319	A/Muscovy duck/Vietnam/HU10-1703/2018	A / H5N1	2018-08-30	Vietnam	Cairina moschata	NA	Import from public-domain	Sakoda,Y.; Okamatsu,M.; Matsuno,K.; Le,K.T.; Nguyen,L.T.; Jizou,M.
EPI_ISL_393323	A/duck/Vietnam/HU10-1756/2018	A / H5N1	2018-08-30	Vietnam	Anas platyrhynchos var. domesticus	NA	Import from public-domain	Sakoda,Y.; Okamatsu,M.; Matsuno,K.; Le,K.T.; Nguyen,L.T.; Jizou,M.
EPI_ISL_393325	A/duck/Vietnam/HU10-1759/2018	A / H5N1	2018-08-30	Vietnam	Anas platyrhynchos var. domesticus	NA	Import from public-domain	Sakoda,Y.; Okamatsu,M.; Matsuno,K.; Le,K.T.; Nguyen,L.T.; Jizou,M.
EPI_ISL_393320	A/Muscovy duck/Vietnam/HU10-1705/2018	A / H5N1	2018-08-30	Vietnam	Cairina moschata	NA	Import from public-domain	Sakoda,Y.; Okamatsu,M.; Matsuno,K.; Le,K.T.; Nguyen,L.T.; Jizou,M.
EPI_ISL_393326	A/duck/Vietnam/HU10-1815/2018	A / H5N1	2018-08-30	Vietnam	Anas platyrhynchos var. domesticus	NA	Import from public-domain	Sakoda,Y.; Okamatsu,M.; Matsuno,K.; Le,K.T.; Nguyen,L.T.; Jizou,M.
EPI_ISL_393324	A/duck/Vietnam/HU10-1757/2018	A / H5N1	2018-08-30	Vietnam	Anas platyrhynchos var. domesticus	NA	Import from public-domain	Sakoda,Y.; Okamatsu,M.; Matsuno,K.; Le,K.T.; Nguyen,L.T.; Jizou,M.
EPI_ISL_404210	A/chicken/Long An/1427VTC/2019	A / H5N1	2019-01-03	Vietnam	Gallus gallus domesticus	State Research Center of Virology and Biotechnology (VECTOR)	Natalia Goncharova (State Research Center of Virology and Biotechnology (VECTOR) / Emerging Zoonotic Diseases and Influenza)	NA
EPI_ISL_63786	A/chicken/Afghanistan/329-7vir09-AFG-Heart6/2009	A / H9N2	2009	Afghanistan	Chicken	NA	Alice Fusaro (Istituto Zooprofilattico Sperimentale Delle Venezie)	Viviana,Valastro; Annalisa,Salviato; Alice,Fusaro; Isabella,Monne; Mariam,Habib; Ghulam,Ziay; Juan,GarciaGarcia; Giovanni,Cattoli; Ilaria,Capua
EPI_ISL_63787	A/chicken/Afghanistan/329-8vir09-AFG-Heart7/2009	A / H9N2	2009	Afghanistan	Chicken	NA	Alice Fusaro (Istituto Zooprofilattico Sperimentale Delle Venezie)	Viviana,Valastro; Annalisa,Salviato; Alice,Fusaro; Isabella,Monne; Mariam,Habib; Ghulam,Ziay; Juan,GarciaGarcia; Giovanni,Cattoli; Ilaria,Capua
EPI_ISL_144268	A/pigeon/Bangladesh/4303/2009	A / H9N2	2009-08-10	Bangladesh	Avian	NA	Import from public-domain	Shanmuganatham,K.; Feeroz,M.; Jones-Engel,L.; Smith,G.J.D.; Fourment,M.; Walker,D.; McClenaghan,L.; Rabiul Alam,S.M.; Hasan,K.; Seiler,P.; Franks,J.; Danner,A.; Barman,S.; McKenzie,P.; Krauss,S.; Webby,R.J.; Webster,R.G.; Engel,L.J.; Alam,S.M.R.; Ferguson,A.
EPI_ISL_144265	A/chicken/Bangladesh/2075/2009	A / H9N2	2009-03-22	Bangladesh	Chicken	NA	Import from public-domain	Shanmuganatham,K.; Feeroz,M.; Jones-Engel,L.; Smith,G.J.D.; Fourment,M.; Walker,D.; McClenaghan,L.; Rabiul Alam,S.M.; Hasan,K.; Seiler,P.; Franks,J.; Danner,A.; Barman,S.; McKenzie,P.; Krauss,S.; Webby,R.J.; Webster,R.G.; Engel,L.J.; Alam,S.M.R.; Ferguson,A.
EPI_ISL_146732	A/quail/Bangladesh/907/2009	A / H9N2	2009	Bangladesh	Coturnix	NA	Import from public-domain	NA
EPI_ISL_144228	A/duck/Bangladesh/1231/2009	A / H9N2	2009-02-03	Bangladesh	Duck	NA	Import from public-domain	Shanmuganatham,K.; Feeroz,M.; Jones-Engel,L.; Smith,G.J.D.; Fourment,M.; Walker,D.; McClenaghan,L.; Rabiul Alam,S.M.; Hasan,K.; Seiler,P.; Franks,J.; Danner,A.; Barman,S.; McKenzie,P.; Krauss,S.; Webby,R.J.; Webster,R.G.; Engel,L.J.; Alam,S.M.R.; Ferguson,A.
EPI_ISL_144270	A/chicken/Bangladesh/5209/2009	A / H9N2	2009-12-27	Bangladesh	Chicken	NA	Import from public-domain	Shanmuganatham,K.; Feeroz,M.; Jones-Engel,L.; Smith,G.J.D.; Fourment,M.; Walker,D.; McClenaghan,L.; Rabiul Alam,S.M.; Hasan,K.; Seiler,P.; Franks,J.; Danner,A.; Barman,S.; McKenzie,P.; Krauss,S.; Webby,R.J.; Webster,R.G.; Engel,L.J.; Alam,S.M.R.; Ferguson,A.
EPI_ISL_142873	A/duck/Bangladesh/1009/2009	A / H9N2	2009-03-05	Bangladesh	Avian	icddr,b International Centre for Diarrhoeal Disease Research, Bangladesh	Yunho Jang (Centers for Disease Control and Prevention / WHO Collaborating Center for Surveillance, Epidemiology and Control of Influenza, Influenza Division)	NA
EPI_ISL_144278	A/chicken/Bangladesh/8413/2010	A / H9N2	2010-08-06	Bangladesh	Chicken	NA	Import from public-domain	Shanmuganatham,K.; Feeroz,M.; Jones-Engel,L.; Smith,G.J.D.; Fourment,M.; Walker,D.; McClenaghan,L.; Rabiul Alam,S.M.; Hasan,K.; Seiler,P.; Franks,J.; Danner,A.; Barman,S.; McKenzie,P.; Krauss,S.; Webby,R.J.; Webster,R.G.; Engel,L.J.; Alam,S.M.R.; Ferguson,A.
EPI_ISL_144276	A/chicken/Bangladesh/8415/2010	A / H9N2	2010-08-06	Bangladesh	Chicken	NA	Import from public-domain	Shanmuganatham,K.; Feeroz,M.; Jones-Engel,L.; Smith,G.J.D.; Fourment,M.; Walker,D.; McClenaghan,L.; Rabiul Alam,S.M.; Hasan,K.; Seiler,P.; Franks,J.; Danner,A.; Barman,S.; McKenzie,P.; Krauss,S.; Webby,R.J.; Webster,R.G.; Engel,L.J.; Alam,S.M.R.; Ferguson,A.
EPI_ISL_144266	A/chicken/Bangladesh/8996/2010	A / H9N2	2010-10-15	Bangladesh	Chicken	NA	Import from public-domain	Shanmuganatham,K.; Feeroz,M.; Jones-Engel,L.; Smith,G.J.D.; Fourment,M.; Walker,D.; McClenaghan,L.; Rabiul Alam,S.M.; Hasan,K.; Seiler,P.; Franks,J.; Danner,A.; Barman,S.; McKenzie,P.; Krauss,S.; Webby,R.J.; Webster,R.G.; Engel,L.J.; Alam,S.M.R.; Ferguson,A.
EPI_ISL_144261	A/chicken/Bangladesh/9029/2010	A / H9N2	2010-10-15	Bangladesh	Chicken	NA	Import from public-domain	Shanmuganatham,K.; Feeroz,M.; Jones-Engel,L.; Smith,G.J.D.; Fourment,M.; Walker,D.; McClenaghan,L.; Rabiul Alam,S.M.; Hasan,K.; Seiler,P.; Franks,J.; Danner,A.; Barman,S.; McKenzie,P.; Krauss,S.; Webby,R.J.; Webster,R.G.; Engel,L.J.; Alam,S.M.R.; Ferguson,A.
EPI_ISL_144234	A/chicken/Bangladesh/8411/2010	A / H9N2	2010-08-06	Bangladesh	Chicken	NA	Import from public-domain	Shanmuganatham,K.; Feeroz,M.; Jones-Engel,L.; Smith,G.J.D.; Fourment,M.; Walker,D.; McClenaghan,L.; Rabiul Alam,S.M.; Hasan,K.; Seiler,P.; Franks,J.; Danner,A.; Barman,S.; McKenzie,P.; Krauss,S.; Webby,R.J.; Webster,R.G.; Engel,L.J.; Alam,S.M.R.; Ferguson,A.
EPI_ISL_144271	A/chicken/Bangladesh/10897/2011	A / H9N2	2011-05-29	Bangladesh	Chicken	NA	Import from public-domain	Shanmuganatham,K.; Feeroz,M.; Jones-Engel,L.; Smith,G.J.D.; Fourment,M.; Walker,D.; McClenaghan,L.; Rabiul Alam,S.M.; Hasan,K.; Seiler,P.; Franks,J.; Danner,A.; Barman,S.; McKenzie,P.; Krauss,S.; Webby,R.J.; Webster,R.G.; Engel,L.J.; Alam,S.M.R.; Ferguson,A.
EPI_ISL_153617	A/chicken/Bangladesh/11rs1984-38/2011	A / H9N2	2011	Bangladesh	Chicken	NA	Isabella Monne (Istituto Zooprofilattico Sperimentale Delle Venezie)	Fusaro,A.; Monne,I.; Heidari,A.; Yamage,M.; Giasuddin,M.; Khan,S.R.; Cattoli,G.
EPI_ISL_144238	A/chicken/Bangladesh/11315/2011	A / H9N2	2011-06-30	Bangladesh	Chicken	NA	Import from public-domain	Shanmuganatham,K.; Feeroz,M.; Jones-Engel,L.; Smith,G.J.D.; Fourment,M.; Walker,D.; McClenaghan,L.; Rabiul Alam,S.M.; Hasan,K.; Seiler,P.; Franks,J.; Danner,A.; Barman,S.; McKenzie,P.; Krauss,S.; Webby,R.J.; Webster,R.G.; Engel,L.J.; Alam,S.M.R.; Ferguson,A.
EPI_ISL_144242	A/chicken/Bangladesh/11154/2011	A / H9N2	2011-06-28	Bangladesh	Chicken	NA	Import from public-domain	Shanmuganatham,K.; Feeroz,M.; Jones-Engel,L.; Smith,G.J.D.; Fourment,M.; Walker,D.; McClenaghan,L.; Rabiul Alam,S.M.; Hasan,K.; Seiler,P.; Franks,J.; Danner,A.; Barman,S.; McKenzie,P.; Krauss,S.; Webby,R.J.; Webster,R.G.; Engel,L.J.; Alam,S.M.R.; Ferguson,A.
EPI_ISL_144235	A/chicken/Bangladesh/10450/2011	A / H9N2	2011-02-19	Bangladesh	Chicken	NA	Import from public-domain	Shanmuganatham,K.; Feeroz,M.; Jones-Engel,L.; Smith,G.J.D.; Fourment,M.; Walker,D.; McClenaghan,L.; Rabiul Alam,S.M.; Hasan,K.; Seiler,P.; Franks,J.; Danner,A.; Barman,S.; McKenzie,P.; Krauss,S.; Webby,R.J.; Webster,R.G.; Engel,L.J.; Alam,S.M.R.; Ferguson,A.
EPI_ISL_144255	A/chicken/Bangladesh/10401/2011	A / H9N2	2011-02-19	Bangladesh	Chicken	NA	Import from public-domain	Shanmuganatham,K.; Feeroz,M.; Jones-Engel,L.; Smith,G.J.D.; Fourment,M.; Walker,D.; McClenaghan,L.; Rabiul Alam,S.M.; Hasan,K.; Seiler,P.; Franks,J.; Danner,A.; Barman,S.; McKenzie,P.; Krauss,S.; Webby,R.J.; Webster,R.G.; Engel,L.J.; Alam,S.M.R.; Ferguson,A.
EPI_ISL_161235	A/chicken/Bangladesh/18224/2012	A / H9N2	2012-10-21	Bangladesh	Chicken	NA	Import from public-domain	Shanmuganatham,K.; Feeroz,M.; Jones Engel,L.; Walker,D.; McClenaghan,L.; Alam,R.S.; Hasan,K.; McKenzie,P.; Webby,R.J.; Webster,R.G.
EPI_ISL_165817	A/poultry/Bangladesh/91349/2012	A / H9N2	2012-12-15	Bangladesh	Avian	Institute of Epidemiology Disease Control and Research (IEDCR) & Bangladesh National Influenza Centre (NIC)	nancy gerloff (Centers for Disease Control and Prevention / WHO Collaborating Center for Surveillance, Epidemiology and Control of Influenza, Influenza Division)	Gerloff, Nancy; Simpson, Natosha; Davis, C. Todd
EPI_ISL_161236	A/chicken/Bangladesh/18276/2012	A / H9N2	2012-10-21	Bangladesh	Chicken	NA	Import from public-domain	Shanmuganatham,K.; Feeroz,M.; Jones Engel,L.; Walker,D.; McClenaghan,L.; Alam,R.S.; Hasan,K.; McKenzie,P.; Webby,R.J.; Webster,R.G.
EPI_ISL_165816	A/poultry/Bangladesh/91311/2012	A / H9N2	2012-12-15	Bangladesh	Avian	Institute of Epidemiology Disease Control and Research (IEDCR) & Bangladesh National Influenza Centre (NIC)	nancy gerloff (Centers for Disease Control and Prevention / WHO Collaborating Center for Surveillance, Epidemiology and Control of Influenza, Influenza Division)	Gerloff, Nancy; Simpson, Natosha; Davis, C. Todd
EPI_ISL_161231	A/chicken/Bangladesh/18408/2012	A / H9N2	2012-11-15	Bangladesh	Chicken	NA	Import from public-domain	Shanmuganatham,K.; Feeroz,M.; Jones Engel,L.; Walker,D.; McClenaghan,L.; Alam,R.S.; Hasan,K.; McKenzie,P.; Webby,R.J.; Webster,R.G.
EPI_ISL_165819	A/avian/Bangladesh/91277/2012	A / H9N2	2012-11-20	Bangladesh	Avian	Institute of Epidemiology Disease Control and Research (IEDCR) & Bangladesh National Influenza Centre (NIC)	nancy gerloff (Centers for Disease Control and Prevention / WHO Collaborating Center for Surveillance, Epidemiology and Control of Influenza, Influenza Division)	Gerloff, Nancy; Simpson, Natosha; Davis, C. Todd
EPI_ISL_165820	A/avian/Bangladesh/91254/2012	A / H9N2	2012-11-19	Bangladesh	Avian	Institute of Epidemiology Disease Control and Research (IEDCR) & Bangladesh National Influenza Centre (NIC)	nancy gerloff (Centers for Disease Control and Prevention / WHO Collaborating Center for Surveillance, Epidemiology and Control of Influenza, Influenza Division)	Gerloff, Nancy; Simpson, Natosha; Davis, C. Todd
EPI_ISL_161228	A/quail/Bangladesh/18514/2012	A / H9N2	2012-11-25	Bangladesh	Partridge	NA	Import from public-domain	Shanmuganatham,K.; Feeroz,M.; Jones Engel,L.; Walker,D.; McClenaghan,L.; Alam,R.S.; Hasan,K.; McKenzie,P.; Webby,R.J.; Webster,R.G.
EPI_ISL_165818	A/avian/Bangladesh/91256/2012	A / H9N2	2012-11-19	Bangladesh	Avian	Institute of Epidemiology Disease Control and Research (IEDCR) & Bangladesh National Influenza Centre (NIC)	nancy gerloff (Centers for Disease Control and Prevention / WHO Collaborating Center for Surveillance, Epidemiology and Control of Influenza, Influenza Division)	Gerloff, Nancy; Simpson, Natosha; Davis, C. Todd
EPI_ISL_165822	A/poultry/Bangladesh/91354/2012	A / H9N2	2012-12-15	Bangladesh	Avian	Institute of Epidemiology Disease Control and Research (IEDCR) & Bangladesh National Influenza Centre (NIC)	nancy gerloff (Centers for Disease Control and Prevention / WHO Collaborating Center for Surveillance, Epidemiology and Control of Influenza, Influenza Division)	Gerloff, Nancy; Simpson, Natosha; Davis, C. Todd
EPI_ISL_161224	A/chicken/Bangladesh/18301/2012	A / H9N2	2012-10-21	Bangladesh	Chicken	NA	Import from public-domain	Shanmuganatham,K.; Feeroz,M.; Jones Engel,L.; Walker,D.; McClenaghan,L.; Alam,R.S.; Hasan,K.; McKenzie,P.; Webby,R.J.; Webster,R.G.
EPI_ISL_165821	A/avian/Bangladesh/91286/2012	A / H9N2	2012-11-29	Bangladesh	Avian	Institute of Epidemiology Disease Control and Research (IEDCR) & Bangladesh National Influenza Centre (NIC)	nancy gerloff (Centers for Disease Control and Prevention / WHO Collaborating Center for Surveillance, Epidemiology and Control of Influenza, Influenza Division)	Gerloff, Nancy; Simpson, Natosha; Davis, C. Todd
EPI_ISL_161221	A/chicken/Bangladesh/18460/2012	A / H9N2	2012-11-15	Bangladesh	Chicken	NA	Import from public-domain	Shanmuganatham,K.; Feeroz,M.; Jones Engel,L.; Walker,D.; McClenaghan,L.; Alam,R.S.; Hasan,K.; McKenzie,P.; Webby,R.J.; Webster,R.G.
EPI_ISL_161199	A/chicken/Bangladesh/18549/2012	A / H9N2	2012-11-20	Bangladesh	Chicken	NA	Import from public-domain	Shanmuganatham,K.; Feeroz,M.; Jones Engel,L.; Walker,D.; McClenaghan,L.; Alam,R.S.; Hasan,K.; McKenzie,P.; Webby,R.J.; Webster,R.G.
EPI_ISL_161203	A/quail/Bangladesh/18210/2012	A / H9N2	2012-10-21	Bangladesh	Coturnix	NA	Import from public-domain	Shanmuganatham,K.; Feeroz,M.; Jones Engel,L.; Walker,D.; McClenaghan,L.; Alam,R.S.; Hasan,K.; McKenzie,P.; Webby,R.J.; Webster,R.G.
EPI_ISL_161202	A/quail/Bangladesh/18521/2012	A / H9N2	2012-11-25	Bangladesh	Coturnix	NA	Import from public-domain	Shanmuganatham,K.; Feeroz,M.; Jones Engel,L.; Walker,D.; McClenaghan,L.; Alam,R.S.; Hasan,K.; McKenzie,P.; Webby,R.J.; Webster,R.G.
EPI_ISL_161222	A/chicken/Bangladesh/19565/2013	A / H9N2	2013-04-29	Bangladesh	Chicken	NA	Import from public-domain	Shanmuganatham,K.; Feeroz,M.; Jones Engel,L.; Walker,D.; McClenaghan,L.; Alam,R.S.; Hasan,K.; McKenzie,P.; Webby,R.J.; Webster,R.G.
EPI_ISL_161223	A/quail/Bangladesh/19475/2013	A / H9N2	2013-04-29	Bangladesh	Coturnix	NA	Import from public-domain	Shanmuganatham,K.; Feeroz,M.; Jones Engel,L.; Walker,D.; McClenaghan,L.; Alam,R.S.; Hasan,K.; McKenzie,P.; Webby,R.J.; Webster,R.G.
EPI_ISL_161218	A/quail/Bangladesh/20177/2013	A / H9N2	2013-07-08	Bangladesh	Coturnix	NA	Import from public-domain	Shanmuganatham,K.; Feeroz,M.; Jones Engel,L.; Walker,D.; McClenaghan,L.; Alam,R.S.; Hasan,K.; McKenzie,P.; Webby,R.J.; Webster,R.G.
EPI_ISL_161219	A/quail/Bangladesh/19462/2013	A / H9N2	2013-04-29	Bangladesh	Partridge	NA	Import from public-domain	Shanmuganatham,K.; Feeroz,M.; Jones Engel,L.; Walker,D.; McClenaghan,L.; Alam,R.S.; Hasan,K.; McKenzie,P.; Webby,R.J.; Webster,R.G.
EPI_ISL_161217	A/chicken/Bangladesh/19495/2013	A / H9N2	2013-04-29	Bangladesh	Chicken	NA	Import from public-domain	Shanmuganatham,K.; Feeroz,M.; Jones Engel,L.; Walker,D.; McClenaghan,L.; Alam,R.S.; Hasan,K.; McKenzie,P.; Webby,R.J.; Webster,R.G.
EPI_ISL_161230	A/chicken/Bangladesh/18857/2013	A / H9N2	2013-01-28	Bangladesh	Chicken	NA	Import from public-domain	Shanmuganatham,K.; Feeroz,M.; Jones Engel,L.; Walker,D.; McClenaghan,L.; Alam,R.S.; Hasan,K.; McKenzie,P.; Webby,R.J.; Webster,R.G.
EPI_ISL_161197	A/chicken/Bangladesh/19870/2013	A / H9N2	2013-05-25	Bangladesh	Chicken	NA	Import from public-domain	Shanmuganatham,K.; Feeroz,M.; Jones Engel,L.; Walker,D.; McClenaghan,L.; Alam,R.S.; Hasan,K.; McKenzie,P.; Webby,R.J.; Webster,R.G.
EPI_ISL_256791	A/quail/Bangladesh/24007/2014	A / H9N2	2014-12-29	Bangladesh	Coturnix	NA	Import from public-domain	Shanmuganatham,K.; Barman,S.; Marinova-Petkova,A.; Hasan,M.K.; Akhtar,S.; Turner,J.C.; Franks,J.; Walker,D.; Seiler,P.; Friedman,K.; Jones-Engel,L.; McKenzie,P.; Krauss,S.; Webby,R.J.; Feeroz,M.M.; Webster,R.G.
EPI_ISL_256789	A/quail/Bangladesh/24008/2014	A / H9N2	2014-12-29	Bangladesh	Coturnix	NA	Import from public-domain	Shanmuganatham,K.; Barman,S.; Marinova-Petkova,A.; Hasan,M.K.; Akhtar,S.; Turner,J.C.; Franks,J.; Walker,D.; Seiler,P.; Friedman,K.; Jones-Engel,L.; McKenzie,P.; Krauss,S.; Webby,R.J.; Feeroz,M.M.; Webster,R.G.
EPI_ISL_257044	A/chicken/Bangladesh/26223/2015	A / H9N2	2015-09-12	Bangladesh	Gallus gallus	NA	Import from public-domain	Barman,S.; Marinova-Petkova,A.; Hasan,M.K.; Akhtar,S.; Turner,J.C.; Franks,J.; Walker,D.; Seiler,P.; Friedman,K.; Kercher,L.; Kayali,G.; Jones-Engel,L.; McKenzie,P.; Krauss,S.; Webby,R.J.; Feeroz,M.M.; Webster,R.G.
EPI_ISL_257063	A/chicken/Bangladesh/25945/2015	A / H9N2	2015-08-25	Bangladesh	Gallus gallus	NA	Import from public-domain	Barman,S.; Marinova-Petkova,A.; Hasan,M.K.; Akhtar,S.; Turner,J.C.; Franks,J.; Walker,D.; Seiler,P.; Friedman,K.; Kercher,L.; Kayali,G.; Jones-Engel,L.; McKenzie,P.; Krauss,S.; Webby,R.J.; Feeroz,M.M.; Webster,R.G.
EPI_ISL_257083	A/quail/Bangladesh/25987/2015	A / H9N2	2015-08-25	Bangladesh	Coturnix	NA	Import from public-domain	Barman,S.; Marinova-Petkova,A.; Hasan,M.K.; Akhtar,S.; Turner,J.C.; Franks,J.; Walker,D.; Seiler,P.; Friedman,K.; Kercher,L.; Kayali,G.; Jones-Engel,L.; McKenzie,P.; Krauss,S.; Webby,R.J.; Feeroz,M.M.; Webster,R.G.
EPI_ISL_257045	A/chicken/Bangladesh/26115/2015	A / H9N2	2015-08-27	Bangladesh	Gallus gallus	NA	Import from public-domain	Barman,S.; Marinova-Petkova,A.; Hasan,M.K.; Akhtar,S.; Turner,J.C.; Franks,J.; Walker,D.; Seiler,P.; Friedman,K.; Kercher,L.; Kayali,G.; Jones-Engel,L.; McKenzie,P.; Krauss,S.; Webby,R.J.; Feeroz,M.M.; Webster,R.G.
EPI_ISL_257062	A/chicken/Bangladesh/28182/2016	A / H9N2	2016-02-05	Bangladesh	Gallus gallus	NA	Import from public-domain	Barman,S.; Marinova-Petkova,A.; Hasan,M.K.; Akhtar,S.; Turner,J.C.; Franks,J.; Walker,D.; Seiler,P.; Friedman,K.; Kercher,L.; Kayali,G.; Jones-Engel,L.; McKenzie,P.; Krauss,S.; Webby,R.J.; Feeroz,M.M.; Webster,R.G.
EPI_ISL_284791	A/chicken/Bangladesh/31066/2016	A / H9N2	2016-10-24	Bangladesh	Gallus gallus	NA	Import from public-domain	Barman,S.; Turner,J.C.; Hasan,M.K.; Akhtar,S.; Franks,J.; El-Shesheny,R.; Walker,D.; Seiler,P.; Friedman,K.; Kercher,L.; Kayali,G.; Jones-Engel,L.; McKenzie,P.; Krauss,S.; Webby,R.J.; Feeroz,M.M.; Webster,R.G.
EPI_ISL_284715	A/chicken/Bangladesh/31624/2016	A / H9N2	2016-12-28	Bangladesh	Gallus gallus	NA	Import from public-domain	Barman,S.; Turner,J.C.; Hasan,M.K.; Akhtar,S.; Franks,J.; El-Shesheny,R.; Walker,D.; Seiler,P.; Friedman,K.; Kercher,L.; Kayali,G.; Jones-Engel,L.; McKenzie,P.; Krauss,S.; Webby,R.J.; Feeroz,M.M.; Webster,R.G.
EPI_ISL_284809	A/quail/Bangladesh/31043/2016	A / H9N2	2016-10-24	Bangladesh	Coturnix	NA	Import from public-domain	Barman,S.; Turner,J.C.; Hasan,M.K.; Akhtar,S.; Franks,J.; El-Shesheny,R.; Walker,D.; Seiler,P.; Friedman,K.; Kercher,L.; Kayali,G.; Jones-Engel,L.; McKenzie,P.; Krauss,S.; Webby,R.J.; Feeroz,M.M.; Webster,R.G.
EPI_ISL_284800	A/quail/Bangladesh/29564/2016	A / H9N2	2016-03-28	Bangladesh	Coturnix	NA	Import from public-domain	Barman,S.; Turner,J.C.; Hasan,M.K.; Akhtar,S.; Franks,J.; El-Shesheny,R.; Walker,D.; Seiler,P.; Friedman,K.; Kercher,L.; Kayali,G.; Jones-Engel,L.; McKenzie,P.; Krauss,S.; Webby,R.J.; Feeroz,M.M.; Webster,R.G.
EPI_ISL_257084	A/quail/Bangladesh/28122/2016	A / H9N2	2016-02-03	Bangladesh	Coturnix	NA	Import from public-domain	Barman,S.; Marinova-Petkova,A.; Hasan,M.K.; Akhtar,S.; Turner,J.C.; Franks,J.; Walker,D.; Seiler,P.; Friedman,K.; Kercher,L.; Kayali,G.; Jones-Engel,L.; McKenzie,P.; Krauss,S.; Webby,R.J.; Feeroz,M.M.; Webster,R.G.
EPI_ISL_284811	A/quail/Bangladesh/29997/2016	A / H9N2	2016-05-26	Bangladesh	Coturnix	NA	Import from public-domain	Barman,S.; Turner,J.C.; Hasan,M.K.; Akhtar,S.; Franks,J.; El-Shesheny,R.; Walker,D.; Seiler,P.; Friedman,K.; Kercher,L.; Kayali,G.; Jones-Engel,L.; McKenzie,P.; Krauss,S.; Webby,R.J.; Feeroz,M.M.; Webster,R.G.
EPI_ISL_284796	A/chicken/Bangladesh/30030/2016	A / H9N2	2016-05-26	Bangladesh	Gallus gallus	NA	Import from public-domain	Barman,S.; Turner,J.C.; Hasan,M.K.; Akhtar,S.; Franks,J.; El-Shesheny,R.; Walker,D.; Seiler,P.; Friedman,K.; Kercher,L.; Kayali,G.; Jones-Engel,L.; McKenzie,P.; Krauss,S.; Webby,R.J.; Feeroz,M.M.; Webster,R.G.
EPI_ISL_378282	A/quail/Bangladesh/1615/2016	A / H9N2	2016-02-03	Bangladesh	Quail	NA	Import from public-domain	Goraichuk,I.V.; Alfonso,C.L.; Suarez,D.L.
EPI_ISL_284797	A/quail/Bangladesh/31244/2016	A / H9N2	2016-11-25	Bangladesh	Coturnix	NA	Import from public-domain	Barman,S.; Turner,J.C.; Hasan,M.K.; Akhtar,S.; Franks,J.; El-Shesheny,R.; Walker,D.; Seiler,P.; Friedman,K.; Kercher,L.; Kayali,G.; Jones-Engel,L.; McKenzie,P.; Krauss,S.; Webby,R.J.; Feeroz,M.M.; Webster,R.G.
EPI_ISL_329567	A/chicken/Bangladesh/33111/2017	A / H9N2	2017-07-21	Bangladesh	Gallus gallus	NA	Import from public-domain	Barman,S.; Turner,J.C.; Hasan,M.K.; Akhtar,S.; Franks,J.; El-Shesheny,R.; Walker,D.; Seiler,P.; Friedman,K.; Kercher,L.; Kayali,G.; Jones-Engel,L.; McKenzie,P.; Krauss,S.; Webby,R.J.; Feeroz,M.; Webster,R.G.
EPI_ISL_329589	A/duck/Bangladesh/33135/2017	A / H9N2	2017-07-21	Bangladesh	Anas platyrhynchos	NA	Import from public-domain	Barman,S.; Turner,J.C.; Hasan,M.K.; Akhtar,S.; Franks,J.; El-Shesheny,R.; Walker,D.; Seiler,P.; Friedman,K.; Kercher,L.; Kayali,G.; Jones-Engel,L.; McKenzie,P.; Krauss,S.; Webby,R.J.; Feeroz,M.; Webster,R.G.
EPI_ISL_379728	A/duck/Bangladesh/34286/2017	A / H9N2	2017-12-25	Bangladesh	Anas sp.	NA	Import from public-domain	Barman,S.; Turner,J.C.; Hasan,M.K.; Akhtar,S.; Franks,J.; El-Shesheny,R.; Walker,D.; Seiler,P.; Friedman,K.; Kercher,L.; Kayali,G.; Jones-Engel,L.; McKenzie,P.; Krauss,S.; Webby,R.J.; Feeroz,M.M.; Webster,R.G.
EPI_ISL_379698	A/environment/Bangladesh/34270/2017	A / H9N2	2017-12-25	Bangladesh	Gallus gallus	NA	Import from public-domain	Barman,S.; Turner,J.C.; Hasan,M.K.; Akhtar,S.; Franks,J.; El-Shesheny,R.; Walker,D.; Seiler,P.; Friedman,K.; Kercher,L.; Kayali,G.; Jones-Engel,L.; McKenzie,P.; Krauss,S.; Webby,R.J.; Feeroz,M.M.; Webster,R.G.
EPI_ISL_306654	A/chicken/Bangladesh/32390/2017	A / H9N2	2017-03-28	Bangladesh	Gallus gallus	NA	Import from public-domain	Barman,S.; Turner,J.C.; Hasan,M.K.; Akhtar,S.; Franks,J.; El-Shesheny,R.; Walker,D.; Seiler,P.; Friedman,K.; Kercher,L.; Kayali,G.; Jones-Engel,L.; McKenzie,P.; Krauss,S.; Webby,R.J.; Feeroz,M.M.; Webster,R.G.
EPI_ISL_379694	A/chicken/Bangladesh/34075/2017	A / H9N2	2017-11-28	Bangladesh	Gallus gallus	NA	Import from public-domain	Barman,S.; Turner,J.C.; Hasan,M.K.; Akhtar,S.; Franks,J.; El-Shesheny,R.; Walker,D.; Seiler,P.; Friedman,K.; Kercher,L.; Kayali,G.; Jones-Engel,L.; McKenzie,P.; Krauss,S.; Webby,R.J.; Feeroz,M.M.; Webster,R.G.
EPI_ISL_329593	A/chicken/Bangladesh/32957/2017	A / H9N2	2017-06-11	Bangladesh	Gallus gallus	NA	Import from public-domain	Barman,S.; Turner,J.C.; Hasan,M.K.; Akhtar,S.; Franks,J.; El-Shesheny,R.; Walker,D.; Seiler,P.; Friedman,K.; Kercher,L.; Kayali,G.; Jones-Engel,L.; McKenzie,P.; Krauss,S.; Webby,R.J.; Feeroz,M.; Webster,R.G.
EPI_ISL_397430	A/quail/Bangladesh/32935/2017	A / H9N2	2017-06-11	Bangladesh	Coturnix sp.	NA	Import from public-domain	Barman,S.; Turner,J.C.; Hasan,M.K.; Akhtar,S.; Franks,J.; El-Shesheny,R.; Walker,D.; Seiler,P.; Friedman,K.; Kercher,L.; Kayali,G.; Jones-Engel,L.; McKenzie,P.; Krauss,S.; Webby,R.J.; Feeroz,M.; Webster,R.G.
EPI_ISL_379688	A/environment/Bangladesh/34022/2017	A / H9N2	2017-11-28	Bangladesh	Gallus gallus	NA	Import from public-domain	Barman,S.; Turner,J.C.; Hasan,M.K.; Akhtar,S.; Franks,J.; El-Shesheny,R.; Walker,D.; Seiler,P.; Friedman,K.; Kercher,L.; Kayali,G.; Jones-Engel,L.; McKenzie,P.; Krauss,S.; Webby,R.J.; Feeroz,M.M.; Webster,R.G.
EPI_ISL_306670	A/quail/Bangladesh/32525/2017	A / H9N2	2017-04-19	Bangladesh	Partridge	NA	Import from public-domain	Barman,S.; Turner,J.C.; Hasan,M.K.; Akhtar,S.; Franks,J.; El-Shesheny,R.; Walker,D.; Seiler,P.; Friedman,K.; Kercher,L.; Kayali,G.; Jones-Engel,L.; McKenzie,P.; Krauss,S.; Webby,R.J.; Feeroz,M.M.; Webster,R.G.
EPI_ISL_329583	A/duck/Bangladesh/33138/2017	A / H9N2	2017-07-21	Bangladesh	Anas platyrhynchos	NA	Import from public-domain	Barman,S.; Turner,J.C.; Hasan,M.K.; Akhtar,S.; Franks,J.; El-Shesheny,R.; Walker,D.; Seiler,P.; Friedman,K.; Kercher,L.; Kayali,G.; Jones-Engel,L.; McKenzie,P.; Krauss,S.; Webby,R.J.; Feeroz,M.; Webster,R.G.
EPI_ISL_379687	A/chicken/Bangladesh/34321/2017	A / H9N2	2017-12-25	Bangladesh	Gallus gallus	NA	Import from public-domain	Barman,S.; Turner,J.C.; Hasan,M.K.; Akhtar,S.; Franks,J.; El-Shesheny,R.; Walker,D.; Seiler,P.; Friedman,K.; Kercher,L.; Kayali,G.; Jones-Engel,L.; McKenzie,P.; Krauss,S.; Webby,R.J.; Feeroz,M.M.; Webster,R.G.
EPI_ISL_379689	A/environment/Bangladesh/34343/2017	A / H9N2	2017-12-25	Bangladesh	Gallus gallus	NA	Import from public-domain	Barman,S.; Turner,J.C.; Hasan,M.K.; Akhtar,S.; Franks,J.; El-Shesheny,R.; Walker,D.; Seiler,P.; Friedman,K.; Kercher,L.; Kayali,G.; Jones-Engel,L.; McKenzie,P.; Krauss,S.; Webby,R.J.; Feeroz,M.M.; Webster,R.G.
EPI_ISL_306665	A/chicken/Bangladesh/32287/2017	A / H9N2	2017-03-29	Bangladesh	Gallus gallus	NA	Import from public-domain	Barman,S.; Turner,J.C.; Hasan,M.K.; Akhtar,S.; Franks,J.; El-Shesheny,R.; Walker,D.; Seiler,P.; Friedman,K.; Kercher,L.; Kayali,G.; Jones-Engel,L.; McKenzie,P.; Krauss,S.; Webby,R.J.; Feeroz,M.M.; Webster,R.G.
EPI_ISL_379724	A/chicken/Bangladesh/34004/2017	A / H9N2	2017-11-28	Bangladesh	Gallus gallus	NA	Import from public-domain	Barman,S.; Turner,J.C.; Hasan,M.K.; Akhtar,S.; Franks,J.; El-Shesheny,R.; Walker,D.; Seiler,P.; Friedman,K.; Kercher,L.; Kayali,G.; Jones-Engel,L.; McKenzie,P.; Krauss,S.; Webby,R.J.; Feeroz,M.M.; Webster,R.G.
EPI_ISL_329580	A/duck/Bangladesh/33351/2017	A / H9N2	2017-08-17	Bangladesh	Anas platyrhynchos	NA	Import from public-domain	Barman,S.; Turner,J.C.; Hasan,M.K.; Akhtar,S.; Franks,J.; El-Shesheny,R.; Walker,D.; Seiler,P.; Friedman,K.; Kercher,L.; Kayali,G.; Jones-Engel,L.; McKenzie,P.; Krauss,S.; Webby,R.J.; Feeroz,M.; Webster,R.G.
EPI_ISL_329561	A/chicken/Bangladesh/33649/2017	A / H9N2	2017-09-28	Bangladesh	Gallus gallus	NA	Import from public-domain	Barman,S.; Turner,J.C.; Hasan,M.K.; Akhtar,S.; Franks,J.; El-Shesheny,R.; Walker,D.; Seiler,P.; Friedman,K.; Kercher,L.; Kayali,G.; Jones-Engel,L.; McKenzie,P.; Krauss,S.; Webby,R.J.; Feeroz,M.; Webster,R.G.
EPI_ISL_387995	A/chicken/Bangladesh/36009/2018	A / H9N2	2018-12-15	Bangladesh	Gallus gallus	NA	Import from public-domain	Barman,S.; Turner,J.C.; Hasan,M.; Akhtar,S.; Franks,J.; El-Shesheny,R.; Walker,D.; Seiler,P.; Friedman,K.; Kercher,L.; McKenzie,P.; Webby,R.J.; Feeroz,M.; Webster,R.G.
EPI_ISL_387983	A/quail/Bangladesh/35929/2018	A / H9N2	2018-12-18	Bangladesh	Coturnix sp.	NA	Import from public-domain	Barman,S.; Turner,J.C.; Hasan,M.; Akhtar,S.; Franks,J.; El-Shesheny,R.; Walker,D.; Seiler,P.; Friedman,K.; Kercher,L.; McKenzie,P.; Webby,R.J.; Feeroz,M.; Webster,R.G.
EPI_ISL_388012	A/quail/Bangladesh/35454/2018	A / H9N2	2018-06-05	Bangladesh	Coturnix sp.	NA	Import from public-domain	Barman,S.; Turner,J.C.; Hasan,M.; Akhtar,S.; Franks,J.; El-Shesheny,R.; Walker,D.; Seiler,P.; Friedman,K.; Kercher,L.; McKenzie,P.; Webby,R.J.; Feeroz,M.; Webster,R.G.
EPI_ISL_388031	A/chicken/Bangladesh/35410/2018	A / H9N2	2018-06-05	Bangladesh	Gallus gallus	NA	Import from public-domain	Barman,S.; Turner,J.C.; Hasan,M.; Akhtar,S.; Franks,J.; El-Shesheny,R.; Walker,D.; Seiler,P.; Friedman,K.; Kercher,L.; McKenzie,P.; Webby,R.J.; Feeroz,M.; Webster,R.G.
EPI_ISL_379690	A/environment/Bangladesh/34573/2018	A / H9N2	2018-01-23	Bangladesh	Gallus gallus	NA	Import from public-domain	Barman,S.; Turner,J.C.; Hasan,M.K.; Akhtar,S.; Franks,J.; El-Shesheny,R.; Walker,D.; Seiler,P.; Friedman,K.; Kercher,L.; Kayali,G.; Jones-Engel,L.; McKenzie,P.; Krauss,S.; Webby,R.J.; Feeroz,M.M.; Webster,R.G.
EPI_ISL_379972	A/quail/Bangladesh/34615/2018	A / H9N2	2018-01-23	Bangladesh	Coturnix sp.	NA	Import from public-domain	Barman,S.; Turner,J.C.; Hasan,M.K.; Akhtar,S.; Franks,J.; El-Shesheny,R.; Walker,D.; Seiler,P.; Friedman,K.; Kercher,L.; Kayali,G.; Jones-Engel,L.; McKenzie,P.; Krauss,S.; Webby,R.J.; Feeroz,M.M.; Webster,R.G.
EPI_ISL_387978	A/chicken/Bangladesh/35970/2018	A / H9N2	2018-12-18	Bangladesh	Gallus gallus	NA	Import from public-domain	Barman,S.; Turner,J.C.; Hasan,M.; Akhtar,S.; Franks,J.; El-Shesheny,R.; Walker,D.; Seiler,P.; Friedman,K.; Kercher,L.; McKenzie,P.; Webby,R.J.; Feeroz,M.; Webster,R.G.
EPI_ISL_388023	A/quail/Bangladesh/35241/2018	A / H9N2	2018-04-26	Bangladesh	Coturnix sp.	NA	Import from public-domain	Barman,S.; Turner,J.C.; Hasan,M.; Akhtar,S.; Franks,J.; El-Shesheny,R.; Walker,D.; Seiler,P.; Friedman,K.; Kercher,L.; McKenzie,P.; Webby,R.J.; Feeroz,M.; Webster,R.G.
EPI_ISL_387979	A/duck/Bangladesh/35996/2018	A / H9N2	2018-12-18	Bangladesh	Anas sp.	NA	Import from public-domain	Barman,S.; Turner,J.C.; Hasan,M.; Akhtar,S.; Franks,J.; El-Shesheny,R.; Walker,D.; Seiler,P.; Friedman,K.; Kercher,L.; McKenzie,P.; Webby,R.J.; Feeroz,M.; Webster,R.G.
EPI_ISL_379707	A/environment/Bangladesh/34578/2018	A / H9N2	2018-01-23	Bangladesh	Gallus gallus	NA	Import from public-domain	Barman,S.; Turner,J.C.; Hasan,M.K.; Akhtar,S.; Franks,J.; El-Shesheny,R.; Walker,D.; Seiler,P.; Friedman,K.; Kercher,L.; Kayali,G.; Jones-Engel,L.; McKenzie,P.; Krauss,S.; Webby,R.J.; Feeroz,M.M.; Webster,R.G.
EPI_ISL_379731	A/chicken/Bangladesh/34637/2018	A / H9N2	2018-01-23	Bangladesh	Gallus gallus	NA	Import from public-domain	Barman,S.; Turner,J.C.; Hasan,M.K.; Akhtar,S.; Franks,J.; El-Shesheny,R.; Walker,D.; Seiler,P.; Friedman,K.; Kercher,L.; Kayali,G.; Jones-Engel,L.; McKenzie,P.; Krauss,S.; Webby,R.J.; Feeroz,M.M.; Webster,R.G.
EPI_ISL_388010	A/chicken/Bangladesh/35732/2018	A / H9N2	2018-10-30	Bangladesh	Gallus gallus	NA	Import from public-domain	Barman,S.; Turner,J.C.; Hasan,M.; Akhtar,S.; Franks,J.; El-Shesheny,R.; Walker,D.; Seiler,P.; Friedman,K.; Kercher,L.; McKenzie,P.; Webby,R.J.; Feeroz,M.; Webster,R.G.
EPI_ISL_388032	A/chicken/Bangladesh/35417/2018	A / H9N2	2018-06-05	Bangladesh	Gallus gallus	NA	Import from public-domain	Barman,S.; Turner,J.C.; Hasan,M.; Akhtar,S.; Franks,J.; El-Shesheny,R.; Walker,D.; Seiler,P.; Friedman,K.; Kercher,L.; McKenzie,P.; Webby,R.J.; Feeroz,M.; Webster,R.G.
EPI_ISL_388026	A/chicken/Bangladesh/35368/2018	A / H9N2	2018-04-28	Bangladesh	Gallus gallus	NA	Import from public-domain	Barman,S.; Turner,J.C.; Hasan,M.; Akhtar,S.; Franks,J.; El-Shesheny,R.; Walker,D.; Seiler,P.; Friedman,K.; Kercher,L.; McKenzie,P.; Webby,R.J.; Feeroz,M.; Webster,R.G.
EPI_ISL_387985	A/chicken/Bangladesh/35959/2018	A / H9N2	2018-12-18	Bangladesh	Gallus gallus	NA	Import from public-domain	Barman,S.; Turner,J.C.; Hasan,M.; Akhtar,S.; Franks,J.; El-Shesheny,R.; Walker,D.; Seiler,P.; Friedman,K.; Kercher,L.; McKenzie,P.; Webby,R.J.; Feeroz,M.; Webster,R.G.
EPI_ISL_213841	A/Anas platyrhynchos/Belgium/24311pcs5/2012	A / H9N2	2012-09-09	Belgium	Anas platyrhynchos	NA	Import from public-domain	Van Borm,S.; Rosseel,T.; Marche,S.; Steensels,M.; Vangeluwe,D.; Linden,A.; van den Berg,T.; Lambrecht,B.
EPI_ISL_321515	A/duck/Cambodia/Z333W23M3/2015	A / H9N2	2015-06-03	Cambodia	Duck	NA	Annika Marie Suttie (Institut Pasteur of Cambodia / Virology)	NA
EPI_ISL_321514	A/chicken/Cambodia/Z308W22M1/2015	A / H9N2	2015-05-25	Cambodia	Chicken	NA	Annika Marie Suttie (Institut Pasteur of Cambodia / Virology)	NA
EPI_ISL_321525	A/chicken/Cambodia/Z530W33M1/2015	A / H9N2	2015-08-10	Cambodia	Chicken	NA	Annika Marie Suttie (Institut Pasteur of Cambodia / Virology)	NA
EPI_ISL_321503	A/chicken/Cambodia/Z27W8M1/2015	A / H9N2	2015-02-16	Cambodia	Chicken	NA	Annika Marie Suttie (Institut Pasteur of Cambodia / Virology)	NA
EPI_ISL_321517	A/duck/Cambodia/Z416W27M3/2015	A / H9N2	2015-06-30	Cambodia	Duck	NA	Annika Marie Suttie (Institut Pasteur of Cambodia / Virology)	NA
EPI_ISL_321520	A/chicken/Cambodia/Z457W29M3/2015	A / H9N2	2015-07-13	Cambodia	Chicken	NA	Annika Marie Suttie (Institut Pasteur of Cambodia / Virology)	NA
EPI_ISL_321527	A/duck/Cambodia/Z566W35M1/2015	A / H9N2	2015-08-24	Cambodia	Duck	NA	Annika Marie Suttie (Institut Pasteur of Cambodia / Virology)	NA
EPI_ISL_321536	A/chicken/Cambodia/Z789W46M1/2015	A / H9N2	2015-11-10	Cambodia	Chicken	NA	Annika Marie Suttie (Institut Pasteur of Cambodia / Virology)	NA
EPI_ISL_321564	A/chicken/Cambodia/Z230W18M1/2015	A / H9N2	2015-04-28	Cambodia	Chicken	NA	Annika Marie Suttie (Institut Pasteur of Cambodia / Virology)	NA
EPI_ISL_321534	A/duck/Cambodia/Z684W41M1/2015	A / H9N2	2015-10-06	Cambodia	Duck	NA	Annika Marie Suttie (Institut Pasteur of Cambodia / Virology)	NA
EPI_ISL_321531	A/duck/Cambodia/Z606W37M1/2015	A / H9N2	2015-09-07	Cambodia	Duck	NA	Annika Marie Suttie (Institut Pasteur of Cambodia / Virology)	NA
EPI_ISL_321508	A/chicken/Cambodia/Z150W14M1/2015	A / H9N2	2015-03-30	Cambodia	Chicken	NA	Annika Marie Suttie (Institut Pasteur of Cambodia / Virology)	NA
EPI_ISL_321563	A/duck/Cambodia/Z76W10M3/2015	A / H9N2	2015-03-03	Cambodia	Duck	NA	Annika Marie Suttie (Institut Pasteur of Cambodia / Virology)	NA
EPI_ISL_321507	A/duck/Cambodia/Z33W8M3/2015	A / H9N2	2015-02-17	Cambodia	Duck	NA	Annika Marie Suttie (Institut Pasteur of Cambodia / Virology)	NA
EPI_ISL_321510	A/duck/Cambodia/Z263W20M1/2015	A / H9N2	2015-05-11	Cambodia	Duck	NA	Annika Marie Suttie (Institut Pasteur of Cambodia / Virology)	NA
EPI_ISL_321543	A/chicken/Cambodia/Z860W49M3/2015	A / H9N2	2015-11-30	Cambodia	Chicken	NA	Annika Marie Suttie (Institut Pasteur of Cambodia / Virology)	NA
EPI_ISL_321547	A/duck/Cambodia/Z914W52M3/2015	A / H9N2	2015-12-22	Cambodia	Duck	NA	Annika Marie Suttie (Institut Pasteur of Cambodia / Virology)	NA
EPI_ISL_321511	A/chicken/Cambodia/Z269W20M1/2015	A / H9N2	2015-05-11	Cambodia	Chicken	NA	Annika Marie Suttie (Institut Pasteur of Cambodia / Virology)	NA
EPI_ISL_321524	A/chicken/Cambodia/Z520W32M3/2015	A / H9N2	2015-08-04	Cambodia	Chicken	NA	Annika Marie Suttie (Institut Pasteur of Cambodia / Virology)	NA
EPI_ISL_321506	A/chicken/Cambodia/Z30W8M1/2015	A / H9N2	2015-02-16	Cambodia	Chicken	NA	Annika Marie Suttie (Institut Pasteur of Cambodia / Virology)	NA
EPI_ISL_321558	A/chicken/Cambodia/a59W22M1/2016	A / H9N2	2016-05-23	Cambodia	Chicken	NA	Annika Marie Suttie (Institut Pasteur of Cambodia / Virology)	NA
EPI_ISL_321548	A/duck/Cambodia/a14W9M1/2016	A / H9N2	2016-03-01	Cambodia	Duck	NA	Annika Marie Suttie (Institut Pasteur of Cambodia / Virology)	NA
EPI_ISL_321559	A/chicken/Cambodia/a77W22M1/2016	A / H9N2	2016-05-25	Cambodia	Chicken	NA	Annika Marie Suttie (Institut Pasteur of Cambodia / Virology)	NA
EPI_ISL_321551	A/duck/Cambodia/a33W9M1/2016	A / H9N2	2016-03-03	Cambodia	Duck	NA	Annika Marie Suttie (Institut Pasteur of Cambodia / Virology)	NA
EPI_ISL_321562	A/duck/Cambodia/a95W22M1/2016	A / H9N2	2016-05-27	Cambodia	Duck	NA	Annika Marie Suttie (Institut Pasteur of Cambodia / Virology)	NA
EPI_ISL_321561	A/chicken/Cambodia/a80W22M1/2016	A / H9N2	2016-05-25	Cambodia	Chicken	NA	Annika Marie Suttie (Institut Pasteur of Cambodia / Virology)	NA
EPI_ISL_321556	A/chicken/Cambodia/a50W9M1/2016	A / H9N2	2016-03-04	Cambodia	Chicken	NA	Annika Marie Suttie (Institut Pasteur of Cambodia / Virology)	NA
EPI_ISL_321560	A/chicken/Cambodia/a79W22M1/2016	A / H9N2	2016-05-25	Cambodia	Chicken	NA	Annika Marie Suttie (Institut Pasteur of Cambodia / Virology)	NA
EPI_ISL_321549	A/chicken/Cambodia/a29W9M1/2016	A / H9N2	2016-03-02	Cambodia	Chicken	NA	Annika Marie Suttie (Institut Pasteur of Cambodia / Virology)	NA
EPI_ISL_321555	A/chicken/Cambodia/a47W9M1/2016	A / H9N2	2016-03-04	Cambodia	Chicken	NA	Annika Marie Suttie (Institut Pasteur of Cambodia / Virology)	NA
EPI_ISL_321557	A/chicken/Cambodia/a58W22M1/2016	A / H9N2	2016-05-23	Cambodia	Chicken	NA	Annika Marie Suttie (Institut Pasteur of Cambodia / Virology)	NA
EPI_ISL_321552	A/duck/Cambodia/a34W9M1/2016	A / H9N2	2016-03-03	Cambodia	Duck	NA	Annika Marie Suttie (Institut Pasteur of Cambodia / Virology)	NA
EPI_ISL_150400	A/chicken/Shandong/382/2009	A / H9N2	2009-10-21	China	Chicken	NA	Import from public-domain	Lin,Z.; Liu,B.; Zhu,Q.
EPI_ISL_69430	A/chicken/Guangdong/G7/2009	A / H9N2	2009-10-27	China	Chicken	NA	Import from public-domain	Wang,J.; Ji,J.; Bai,S.; Xie,Q.; Wu,Z.; Yan,Z.; Chen,F.
EPI_ISL_77197	A/chicken/Shandong/PD/2009	A / H9N2	2009-01-10	China	Chicken	NA	Import from public-domain	Zhu,W.; Zhang,X.
EPI_ISL_146251	A/chicken/Hong Kong/YU119/2009	A / H9N2	2009	China	Chicken	NA	Import from public-domain	Lam,T.T.Y.; Wang,J.; Shen,Y.; Zhou,B.; Duan,L.; Cheung,C.L.; Ma,C.; Lycett,S.J.; Leung,C.Y.H.; Chen,X.; Li,L.; Hong,W.; Chai,Y.; Zhou,L.; Liang,H.; Ou,Z.; Liu,Y.; Farooqui,A.; Kelvin,D.J.; Poon,L.L.M.; Smith,D.K.; Pybus,O.G.; Leung,G.M.; Shu,Y.; Webster,R.G.; Webby,R.J.; Peiris,J.S.M.; Rambaut,A.; Zhu,H.; Guan,Y.
EPI_ISL_146249	A/chicken/Hong Kong/TSTA7W/2009	A / H9N2	2009	China	Chicken	NA	Import from public-domain	Lam,T.T.Y.; Wang,J.; Shen,Y.; Zhou,B.; Duan,L.; Cheung,C.L.; Ma,C.; Lycett,S.J.; Leung,C.Y.H.; Chen,X.; Li,L.; Hong,W.; Chai,Y.; Zhou,L.; Liang,H.; Ou,Z.; Liu,Y.; Farooqui,A.; Kelvin,D.J.; Poon,L.L.M.; Smith,D.K.; Pybus,O.G.; Leung,G.M.; Shu,Y.; Webster,R.G.; Webby,R.J.; Peiris,J.S.M.; Rambaut,A.; Zhu,H.; Guan,Y.
EPI_ISL_150418	A/chicken/Shandong/377/2009	A / H9N2	2009-08-24	China	Chicken	NA	Import from public-domain	Lin,Z.; Liu,B.; Zhu,Q.
EPI_ISL_127669	A/chicken/Hubei/10/2009	A / H9N2	2009-10-16	China	Chicken	NA	Import from public-domain	Li,S.
EPI_ISL_188537	A/duck/Guangxi/RX/2009	A / H9N2	2009-02-17	China	Duck	NA	Import from public-domain	Peng,Y.; Xie,Z.; Liu,J.; Pang,Y.; Xie,L.; Luo,S.; Fan,Q.
EPI_ISL_150424	A/chicken/Henan/323/2009	A / H9N2	2009-09-15	China	Chicken	NA	Import from public-domain	Lin,Z.; Liu,B.; Zhu,Q.
EPI_ISL_134199	A/chicken/Shandong/H/2009	A / H9N2	2009-05	China	Chicken	NA	Import from public-domain	Bi,Y.; Lu,L.; Li,J.; Yin,Y.; Zhang,Y.; Gao,H.; Qin,Z.; Zeshan,B.; Liu,J.; Sun,L.; Liu,W.
EPI_ISL_173903	A/chicken/Henan/01/2009	A / H9N2	2009-01-23	China	Chicken	NA	Import from public-domain	Zhao,M.; Gu,X.; Chen,H.; Liu,Q.; Zhong,L.; Huang,J.; Gu,M.; Liu,X.
EPI_ISL_173644	A/chicken/Jiangsu/07/2009	A / H9N2	2009-07-09	China	Chicken	NA	Import from public-domain	Zhao,M.; Gu,X.; Chen,H.; Liu,Q.; Zhong,L.; Huang,J.; Gu,M.; Liu,X.
EPI_ISL_173920	A/chicken/Fujian/01/2009	A / H9N2	2009-01-01	China	Chicken	NA	Import from public-domain	Zhao,M.; Gu,X.; Chen,H.; Liu,Q.; Zhong,L.; Huang,J.; Gu,M.; Liu,X.
EPI_ISL_146252	A/pheasant/Hong Kong/NT279W/2009	A / H9N2	2009	China	Pheasant	NA	Import from public-domain	Lam,T.T.Y.; Wang,J.; Shen,Y.; Zhou,B.; Duan,L.; Cheung,C.L.; Ma,C.; Lycett,S.J.; Leung,C.Y.H.; Chen,X.; Li,L.; Hong,W.; Chai,Y.; Zhou,L.; Liang,H.; Ou,Z.; Liu,Y.; Farooqui,A.; Kelvin,D.J.; Poon,L.L.M.; Smith,D.K.; Pybus,O.G.; Leung,G.M.; Shu,Y.; Webster,R.G.; Webby,R.J.; Peiris,J.S.M.; Rambaut,A.; Zhu,H.; Guan,Y.
EPI_ISL_89652	A/chicken/Fujian/G9/2009	A / H9N2	2009-12	China	Chicken	NA	Import from public-domain	Yan,Z.; Liu,J.
EPI_ISL_145371	A/chicken/Jiangsu/DT/2009	A / H9N2	2009-09-20	China	Chicken	Yangzhou University	You song Peng (Chinese Academy of Sciences / Bioinformatics Lab, Behavioral Genetics Center)	Daxin, P
EPI_ISL_146303	A/chicken/Hong Kong/CSW475/2009	A / H9N2	2009	China	Chicken	NA	Import from public-domain	Lam,T.T.Y.; Wang,J.; Shen,Y.; Zhou,B.; Duan,L.; Cheung,C.L.; Ma,C.; Lycett,S.J.; Leung,C.Y.H.; Chen,X.; Li,L.; Hong,W.; Chai,Y.; Zhou,L.; Liang,H.; Ou,Z.; Liu,Y.; Farooqui,A.; Kelvin,D.J.; Poon,L.L.M.; Smith,D.K.; Pybus,O.G.; Leung,G.M.; Shu,Y.; Webster,R.G.; Webby,R.J.; Peiris,J.S.M.; Rambaut,A.; Zhu,H.; Guan,Y.
EPI_ISL_127668	A/chicken/Anhui/10/2009	A / H9N2	2009-10-16	China	Chicken	NA	Import from public-domain	Li,S.
EPI_ISL_134194	A/chicken/Shandong/02/2009	A / H9N2	2009-09	China	Chicken	NA	Import from public-domain	Bi,Y.; Lu,L.; Li,J.; Yin,Y.; Zhang,Y.; Gao,H.; Qin,Z.; Zeshan,B.; Liu,J.; Sun,L.; Liu,W.
EPI_ISL_89115	A/chicken/Tibet/S4/2009	A / H9N2	2009-09-10	China	Chicken	NA	Import from public-domain	Suolang,S.; Jin,M.
EPI_ISL_146254	A/chicken/Hong Kong/FY64W/2010	A / H9N2	2010	China	Chicken	NA	Import from public-domain	Lam,T.T.Y.; Wang,J.; Shen,Y.; Zhou,B.; Duan,L.; Cheung,C.L.; Ma,C.; Lycett,S.J.; Leung,C.Y.H.; Chen,X.; Li,L.; Hong,W.; Chai,Y.; Zhou,L.; Liang,H.; Ou,Z.; Liu,Y.; Farooqui,A.; Kelvin,D.J.; Poon,L.L.M.; Smith,D.K.; Pybus,O.G.; Leung,G.M.; Shu,Y.; Webster,R.G.; Webby,R.J.; Peiris,J.S.M.; Rambaut,A.; Zhu,H.; Guan,Y.
EPI_ISL_173938	A/chicken/Hebei/B5/2010	A / H9N2	2010-12-07	China	Chicken	NA	Import from public-domain	Gu,X.; Chen,H.; Liu,Q.; Zhong,L.; Huang,J.; Gu,M.; Liu,X.
EPI_ISL_146259	A/chicken/Hong Kong/YU214/2010	A / H9N2	2010	China	Chicken	NA	Import from public-domain	Lam,T.T.Y.; Wang,J.; Shen,Y.; Zhou,B.; Duan,L.; Cheung,C.L.; Ma,C.; Lycett,S.J.; Leung,C.Y.H.; Chen,X.; Li,L.; Hong,W.; Chai,Y.; Zhou,L.; Liang,H.; Ou,Z.; Liu,Y.; Farooqui,A.; Kelvin,D.J.; Poon,L.L.M.; Smith,D.K.; Pybus,O.G.; Leung,G.M.; Shu,Y.; Webster,R.G.; Webby,R.J.; Peiris,J.S.M.; Rambaut,A.; Zhu,H.; Guan,Y.
EPI_ISL_127672	A/duck/Wuxi/7/2010	A / H9N2	2010-07-10	China	Duck	NA	Import from public-domain	Li,S.
EPI_ISL_134195	A/chicken/Shandong/02/2010	A / H9N2	2010-02	China	Chicken	NA	Import from public-domain	Bi,Y.; Lu,L.; Li,J.; Yin,Y.; Zhang,Y.; Gao,H.; Qin,Z.; Zeshan,B.; Liu,J.; Sun,L.; Liu,W.
EPI_ISL_134196	A/chicken/Shandong/03/2010	A / H9N2	2010-05	China	Chicken	NA	Import from public-domain	Bi,Y.; Lu,L.; Li,J.; Yin,Y.; Zhang,Y.; Gao,H.; Qin,Z.; Zeshan,B.; Liu,J.; Sun,L.; Liu,W.
EPI_ISL_146263	A/chicken/Hong Kong/TSTB28W/2010	A / H9N2	2010	China	Chicken	NA	Import from public-domain	Lam,T.T.Y.; Wang,J.; Shen,Y.; Zhou,B.; Duan,L.; Cheung,C.L.; Ma,C.; Lycett,S.J.; Leung,C.Y.H.; Chen,X.; Li,L.; Hong,W.; Chai,Y.; Zhou,L.; Liang,H.; Ou,Z.; Liu,Y.; Farooqui,A.; Kelvin,D.J.; Poon,L.L.M.; Smith,D.K.; Pybus,O.G.; Leung,G.M.; Shu,Y.; Webster,R.G.; Webby,R.J.; Peiris,J.S.M.; Rambaut,A.; Zhu,H.; Guan,Y.
EPI_ISL_146261	A/chicken/Hong Kong/YU219/2010	A / H9N2	2010	China	Chicken	NA	Import from public-domain	Lam,T.T.Y.; Wang,J.; Shen,Y.; Zhou,B.; Duan,L.; Cheung,C.L.; Ma,C.; Lycett,S.J.; Leung,C.Y.H.; Chen,X.; Li,L.; Hong,W.; Chai,Y.; Zhou,L.; Liang,H.; Ou,Z.; Liu,Y.; Farooqui,A.; Kelvin,D.J.; Poon,L.L.M.; Smith,D.K.; Pybus,O.G.; Leung,G.M.; Shu,Y.; Webster,R.G.; Webby,R.J.; Peiris,J.S.M.; Rambaut,A.; Zhu,H.; Guan,Y.
EPI_ISL_127676	A/quail/Wuxi/7/2010	A / H9N2	2010-07-10	China	Coturnix	NA	Import from public-domain	Li,S.
EPI_ISL_89651	A/chicken/Zhejiang/Q1D4/2010	A / H9N2	2010-02	China	Chicken	NA	Import from public-domain	Yan,Z.; Liu,J.
EPI_ISL_150431	A/chicken/Beijing/243/2010	A / H9N2	2010-05-21	China	Chicken	NA	Import from public-domain	Lin,Z.; Liu,B.; Zhu,Q.
EPI_ISL_146253	A/chicken/Hong Kong/FL96/2010	A / H9N2	2010	China	Chicken	NA	Import from public-domain	Lam,T.T.Y.; Wang,J.; Shen,Y.; Zhou,B.; Duan,L.; Cheung,C.L.; Ma,C.; Lycett,S.J.; Leung,C.Y.H.; Chen,X.; Li,L.; Hong,W.; Chai,Y.; Zhou,L.; Liang,H.; Ou,Z.; Liu,Y.; Farooqui,A.; Kelvin,D.J.; Poon,L.L.M.; Smith,D.K.; Pybus,O.G.; Leung,G.M.; Shu,Y.; Webster,R.G.; Webby,R.J.; Peiris,J.S.M.; Rambaut,A.; Zhu,H.; Guan,Y.
EPI_ISL_201841	A/chicken/Shandong/Li-2/2010	A / H9N2	2010-05-11	China	Chicken	NA	Import from public-domain	Sang,X.; Wang,A.; Ding,J.; Kong,H.; Gao,X.; Li,L.; Chai,T.; Li,Y.; Zhang,K.; Wang,C.; Wan,Z.; Huang,G.; Wang,T.; Feng,N.; Zheng,X.; Wang,H.; Zhao,Y.; Yang,S.; Qian,J.; Hu,G.; Gao,Y.; Xia,X.
EPI_ISL_161831	A/chicken/Shanghai/B/2010	A / H9N2	2010-08	China	Chicken	NA	Import from public-domain	Ge,F.; Liu,J.; Ju,H.; Yang,D.
EPI_ISL_146258	A/chicken/Hong Kong/TSTB27/2010	A / H9N2	2010	China	Chicken	NA	Import from public-domain	Lam,T.T.Y.; Wang,J.; Shen,Y.; Zhou,B.; Duan,L.; Cheung,C.L.; Ma,C.; Lycett,S.J.; Leung,C.Y.H.; Chen,X.; Li,L.; Hong,W.; Chai,Y.; Zhou,L.; Liang,H.; Ou,Z.; Liu,Y.; Farooqui,A.; Kelvin,D.J.; Poon,L.L.M.; Smith,D.K.; Pybus,O.G.; Leung,G.M.; Shu,Y.; Webster,R.G.; Webby,R.J.; Peiris,J.S.M.; Rambaut,A.; Zhu,H.; Guan,Y.
EPI_ISL_127667	A/chicken/Qianzhou/12/2010	A / H9N2	2010-12-18	China	Chicken	NA	Import from public-domain	Li,S.
EPI_ISL_127673	A/chicken/Taixing/10/2010	A / H9N2	2010-10-11	China	Chicken	NA	Import from public-domain	Li,S.
EPI_ISL_173640	A/chicken/Beijing/B7/2010	A / H9N2	2010-12-03	China	Chicken	NA	Import from public-domain	Gu,X.; Chen,H.; Liu,Q.; Zhong,L.; Huang,J.; Gu,M.; Liu,X.
EPI_ISL_127671	A/chicken/Yangzhou/11/2010	A / H9N2	2010-11-16	China	Chicken	NA	Import from public-domain	Li,S.
EPI_ISL_146264	A/chicken/Hong Kong/CRA45/2010	A / H9N2	2010	China	Chicken	NA	Import from public-domain	Lam,T.T.Y.; Wang,J.; Shen,Y.; Zhou,B.; Duan,L.; Cheung,C.L.; Ma,C.; Lycett,S.J.; Leung,C.Y.H.; Chen,X.; Li,L.; Hong,W.; Chai,Y.; Zhou,L.; Liang,H.; Ou,Z.; Liu,Y.; Farooqui,A.; Kelvin,D.J.; Poon,L.L.M.; Smith,D.K.; Pybus,O.G.; Leung,G.M.; Shu,Y.; Webster,R.G.; Webby,R.J.; Peiris,J.S.M.; Rambaut,A.; Zhu,H.; Guan,Y.
EPI_ISL_206719	A/chicken/Ningxia/1/2011	A / H9N2	2011	China	Chicken	NA	Import from public-domain	Wang,S.; Liu,S.; Jiang,W.; Zhuang,Q.; Wang,K.; Hou,G.; Li,J.; Yu,J.; Du,X.; Yang,Z.; Liu,Y.; Chen,J.
EPI_ISL_387129	A/chicken/Jiangxi/13Y/2011	A / H9N2	2011-11	China	Chicken	NA	Import from public-domain	Dong,G.; Han,L.; He,W.; Yan,H.
EPI_ISL_145369	A/chicken/Jiangsu/XZPZ/2011	A / H9N2	2011-03-28	China	Chicken	Yangzhou University	You song Peng (Chinese Academy of Sciences / Bioinformatics Lab, Behavioral Genetics Center)	Daxin, P
EPI_ISL_387117	A/chicken/Jiangxi/13/2011	A / H9N2	2011-11	China	Chicken	NA	Import from public-domain	Dong,G.; Han,L.; He,W.; Yan,H.
EPI_ISL_294460	A/chicken/Shandong/C9YT/2011	A / H9N2	2011-05-23	China	Chicken	NA	Import from public-domain	Shi,H.; Xu,D.
EPI_ISL_146230	A/chicken/Hong Kong/YO173W/2011	A / H9N2	2011	China	Chicken	NA	Import from public-domain	Lam,T.T.Y.; Wang,J.; Shen,Y.; Zhou,B.; Duan,L.; Cheung,C.L.; Ma,C.; Lycett,S.J.; Leung,C.Y.H.; Chen,X.; Li,L.; Hong,W.; Chai,Y.; Zhou,L.; Liang,H.; Ou,Z.; Liu,Y.; Farooqui,A.; Kelvin,D.J.; Poon,L.L.M.; Smith,D.K.; Pybus,O.G.; Leung,G.M.; Shu,Y.; Webster,R.G.; Webby,R.J.; Peiris,J.S.M.; Rambaut,A.; Zhu,H.; Guan,Y.
EPI_ISL_127664	A/chicken/Xigou/1/2011	A / H9N2	2011-01-31	China	Chicken	NA	Import from public-domain	Li,S.
EPI_ISL_138775	A/spot-billed duck/Jiangxi/37/2011	A / H9N2	2011-02	China	Anas poecilorhyncha	NA	Import from public-domain	Zhu,G.; He,G.
EPI_ISL_173639	A/chicken/Jiangsu/YZ4/2011	A / H9N2	2011-06-22	China	Chicken	NA	Import from public-domain	Gu,X.; Chen,H.; Liu,Q.; Zhong,L.; Huang,J.; Gu,M.; Liu,X.
EPI_ISL_206765	A/ck/Guizhou/6/2011	A / H9N2	2011	China	Chicken	NA	Import from public-domain	Wang,S.; Liu,S.; Jiang,W.; Zhuang,Q.; Wang,K.; Hou,G.; Li,J.; Yu,J.; Du,X.; Yang,Z.; Liu,Y.; Chen,J.
EPI_ISL_127665	A/chicken/Jiawang/2/2011	A / H9N2	2011-02-15	China	Chicken	NA	Import from public-domain	Li,S.
EPI_ISL_146228	A/chicken/Hong Kong/CSW445W/2011	A / H9N2	2011	China	Chicken	NA	Import from public-domain	Lam,T.T.Y.; Wang,J.; Shen,Y.; Zhou,B.; Duan,L.; Cheung,C.L.; Ma,C.; Lycett,S.J.; Leung,C.Y.H.; Chen,X.; Li,L.; Hong,W.; Chai,Y.; Zhou,L.; Liang,H.; Ou,Z.; Liu,Y.; Farooqui,A.; Kelvin,D.J.; Poon,L.L.M.; Smith,D.K.; Pybus,O.G.; Leung,G.M.; Shu,Y.; Webster,R.G.; Webby,R.J.; Peiris,J.S.M.; Rambaut,A.; Zhu,H.; Guan,Y.
EPI_ISL_154566	A/wild waterfowl/Dongting/C3109 /2011	A / H9N2	2011-11-01	China	Avian	NA	Import from public-domain	Zhu,Y.; Shu,Y.
EPI_ISL_387125	A/chicken/Jiangxi/21/2011	A / H9N2	2011-11	China	Chicken	NA	Import from public-domain	Dong,G.; Han,L.; He,W.; Yan,H.
EPI_ISL_146229	A/chicken/Hong Kong/YU551W/2011	A / H9N2	2011	China	Chicken	NA	Import from public-domain	Lam,T.T.Y.; Wang,J.; Shen,Y.; Zhou,B.; Duan,L.; Cheung,C.L.; Ma,C.; Lycett,S.J.; Leung,C.Y.H.; Chen,X.; Li,L.; Hong,W.; Chai,Y.; Zhou,L.; Liang,H.; Ou,Z.; Liu,Y.; Farooqui,A.; Kelvin,D.J.; Poon,L.L.M.; Smith,D.K.; Pybus,O.G.; Leung,G.M.; Shu,Y.; Webster,R.G.; Webby,R.J.; Peiris,J.S.M.; Rambaut,A.; Zhu,H.; Guan,Y.
EPI_ISL_98866	A/chicken/Guangdong/ZCY/2011	A / H9N2	2011-07	China	Chicken	NA	Import from public-domain	Yan,Z.; Liu,J.
EPI_ISL_154563	A/wild waterfowl/Dongting/C2149/2011	A / H9N2	2011-11-01	China	Avian	NA	Import from public-domain	Zhu,Y.; Shu,Y.
EPI_ISL_127666	A/chicken/Dawang/1/2011	A / H9N2	2011-01-31	China	Chicken	NA	Import from public-domain	Li,S.
EPI_ISL_146224	A/chicken/Hong Kong/NT180W/2011	A / H9N2	2011	China	Chicken	NA	Import from public-domain	Lam,T.T.Y.; Wang,J.; Shen,Y.; Zhou,B.; Duan,L.; Cheung,C.L.; Ma,C.; Lycett,S.J.; Leung,C.Y.H.; Chen,X.; Li,L.; Hong,W.; Chai,Y.; Zhou,L.; Liang,H.; Ou,Z.; Liu,Y.; Farooqui,A.; Kelvin,D.J.; Poon,L.L.M.; Smith,D.K.; Pybus,O.G.; Leung,G.M.; Shu,Y.; Webster,R.G.; Webby,R.J.; Peiris,J.S.M.; Rambaut,A.; Zhu,H.; Guan,Y.
EPI_ISL_146221	A/chicken/Hong Kong/NT148W/2011	A / H9N2	2011	China	Chicken	NA	Import from public-domain	Lam,T.T.Y.; Wang,J.; Shen,Y.; Zhou,B.; Duan,L.; Cheung,C.L.; Ma,C.; Lycett,S.J.; Leung,C.Y.H.; Chen,X.; Li,L.; Hong,W.; Chai,Y.; Zhou,L.; Liang,H.; Ou,Z.; Liu,Y.; Farooqui,A.; Kelvin,D.J.; Poon,L.L.M.; Smith,D.K.; Pybus,O.G.; Leung,G.M.; Shu,Y.; Webster,R.G.; Webby,R.J.; Peiris,J.S.M.; Rambaut,A.; Zhu,H.; Guan,Y.
EPI_ISL_145382	A/chicken/Jiangsu/MYJMF/2012	A / H9N2	2012-03-24	China	Chicken	Yangzhou University	You song Peng (Chinese Academy of Sciences / Bioinformatics Lab, Behavioral Genetics Center)	Daxin, P
EPI_ISL_174280	A/chicken/Shandong/qd0516/2012	A / H9N2	2012-05-16	China	Chicken	NA	Import from public-domain	Pu,J.; Wang,S.; Yin,Y.; Zhang,G.; Carter,R.A.; Wang,J.; Xu,G.; Sun,H.; Wang,M.; Wen,C.; Wei,Y.; Wang,D.; Zhu,B.; Lemmon,G.; Jiao,Y.; Duan,S.; Wang,Q.; Du,Q.; Sun,M.; Bao,J.; Sun,Y.; Zhao,J.; Zhang,H.; Wu,G.; Liu,J.; Webster,R.G.; Lv,N.
EPI_ISL_146243	A/chicken/Hong Kong/YU262W/2012	A / H9N2	2012	China	Chicken	NA	Import from public-domain	Lam,T.T.Y.; Wang,J.; Shen,Y.; Zhou,B.; Duan,L.; Cheung,C.L.; Ma,C.; Lycett,S.J.; Leung,C.Y.H.; Chen,X.; Li,L.; Hong,W.; Chai,Y.; Zhou,L.; Liang,H.; Ou,Z.; Liu,Y.; Farooqui,A.; Kelvin,D.J.; Poon,L.L.M.; Smith,D.K.; Pybus,O.G.; Leung,G.M.; Shu,Y.; Webster,R.G.; Webby,R.J.; Peiris,J.S.M.; Rambaut,A.; Zhu,H.; Guan,Y.
EPI_ISL_154573	A/wild waterfowl/Dongting/PC2560/2012	A / H9N2	2012-03-01	China	Avian	NA	Import from public-domain	Zhu,Y.; Shu,Y.
EPI_ISL_154572	A/wild waterfowl/Dongting/PC2559/2012	A / H9N2	2012-03-01	China	Avian	NA	Import from public-domain	Zhu,Y.; Shu,Y.
EPI_ISL_146238	A/chicken/Hong Kong/YO12W/2012	A / H9N2	2012	China	Chicken	NA	Import from public-domain	Lam,T.T.Y.; Wang,J.; Shen,Y.; Zhou,B.; Duan,L.; Cheung,C.L.; Ma,C.; Lycett,S.J.; Leung,C.Y.H.; Chen,X.; Li,L.; Hong,W.; Chai,Y.; Zhou,L.; Liang,H.; Ou,Z.; Liu,Y.; Farooqui,A.; Kelvin,D.J.; Poon,L.L.M.; Smith,D.K.; Pybus,O.G.; Leung,G.M.; Shu,Y.; Webster,R.G.; Webby,R.J.; Peiris,J.S.M.; Rambaut,A.; Zhu,H.; Guan,Y.
EPI_ISL_206757	A/chicken/Guizhou/299/2012	A / H9N2	2012	China	Chicken	NA	Import from public-domain	Wang,S.; Liu,S.; Jiang,W.; Zhuang,Q.; Wang,K.; Hou,G.; Li,J.; Yu,J.; Du,X.; Yang,Z.; Liu,Y.; Chen,J.
EPI_ISL_146233	A/chicken/Hong Kong/TC8/2012	A / H9N2	2012	China	Chicken	NA	Import from public-domain	Lam,T.T.Y.; Wang,J.; Shen,Y.; Zhou,B.; Duan,L.; Cheung,C.L.; Ma,C.; Lycett,S.J.; Leung,C.Y.H.; Chen,X.; Li,L.; Hong,W.; Chai,Y.; Zhou,L.; Liang,H.; Ou,Z.; Liu,Y.; Farooqui,A.; Kelvin,D.J.; Poon,L.L.M.; Smith,D.K.; Pybus,O.G.; Leung,G.M.; Shu,Y.; Webster,R.G.; Webby,R.J.; Peiris,J.S.M.; Rambaut,A.; Zhu,H.; Guan,Y.
EPI_ISL_234426	A/chicken/Hubei/SIC3/2012	A / H9N2	2012-12	China	Chicken	NA	Import from public-domain	Liu,Y.; Lai,H.; Li,L.; Chen,R.
EPI_ISL_256107	A/goose/Jiangsu/JD564/2012	A / H9N2	2012-04-27	China	Goose	NA	Import from public-domain	Shi,H.; Yang,X.; Zhu,R.
EPI_ISL_378632	A/great bustard/InnerMongolia/IM-E2/2012	A / H9N2	2012-04-01	China	Great bustard	NA	Import from public-domain	Fan,S.; Gao,X.; Wang,T.; Sun,W.; Ying,Y.; Li,X.; Zhao,Y.; Yang,S.; Gao,Y.; Xia,X.
EPI_ISL_145364	A/chicken/Shandong/SDWF17/2012	A / H9N2	2012-05-09	China	Chicken	Yangzhou University	You song Peng (Chinese Academy of Sciences / Bioinformatics Lab, Behavioral Genetics Center)	Daxin, P
EPI_ISL_146235	A/chicken/Hong Kong/YO6/2012	A / H9N2	2012	China	Chicken	NA	Import from public-domain	Lam,T.T.Y.; Wang,J.; Shen,Y.; Zhou,B.; Duan,L.; Cheung,C.L.; Ma,C.; Lycett,S.J.; Leung,C.Y.H.; Chen,X.; Li,L.; Hong,W.; Chai,Y.; Zhou,L.; Liang,H.; Ou,Z.; Liu,Y.; Farooqui,A.; Kelvin,D.J.; Poon,L.L.M.; Smith,D.K.; Pybus,O.G.; Leung,G.M.; Shu,Y.; Webster,R.G.; Webby,R.J.; Peiris,J.S.M.; Rambaut,A.; Zhu,H.; Guan,Y.
EPI_ISL_146247	A/chicken/Hong Kong/NT266/2012	A / H9N2	2012	China	Chicken	NA	Import from public-domain	Lam,T.T.Y.; Wang,J.; Shen,Y.; Zhou,B.; Duan,L.; Cheung,C.L.; Ma,C.; Lycett,S.J.; Leung,C.Y.H.; Chen,X.; Li,L.; Hong,W.; Chai,Y.; Zhou,L.; Liang,H.; Ou,Z.; Liu,Y.; Farooqui,A.; Kelvin,D.J.; Poon,L.L.M.; Smith,D.K.; Pybus,O.G.; Leung,G.M.; Shu,Y.; Webster,R.G.; Webby,R.J.; Peiris,J.S.M.; Rambaut,A.; Zhu,H.; Guan,Y.
EPI_ISL_154568	A/wild waterfowl/Dongting/C4430/2012	A / H9N2	2012-03-01	China	Avian	NA	Import from public-domain	Zhu,Y.; Shu,Y.
EPI_ISL_174277	A/chicken/Shandong/wf0202/2012	A / H9N2	2012-02-02	China	Chicken	NA	Import from public-domain	Pu,J.; Wang,S.; Yin,Y.; Zhang,G.; Carter,R.A.; Wang,J.; Xu,G.; Sun,H.; Wang,M.; Wen,C.; Wei,Y.; Wang,D.; Zhu,B.; Lemmon,G.; Jiao,Y.; Duan,S.; Wang,Q.; Du,Q.; Sun,M.; Bao,J.; Sun,Y.; Zhao,J.; Zhang,H.; Wu,G.; Liu,J.; Webster,R.G.; Lv,N.
EPI_ISL_146241	A/chicken/Hong Kong/YU150W/2012	A / H9N2	2012	China	Chicken	NA	Import from public-domain	Lam,T.T.Y.; Wang,J.; Shen,Y.; Zhou,B.; Duan,L.; Cheung,C.L.; Ma,C.; Lycett,S.J.; Leung,C.Y.H.; Chen,X.; Li,L.; Hong,W.; Chai,Y.; Zhou,L.; Liang,H.; Ou,Z.; Liu,Y.; Farooqui,A.; Kelvin,D.J.; Poon,L.L.M.; Smith,D.K.; Pybus,O.G.; Leung,G.M.; Shu,Y.; Webster,R.G.; Webby,R.J.; Peiris,J.S.M.; Rambaut,A.; Zhu,H.; Guan,Y.
EPI_ISL_146189	A/chicken/Hong Kong/JV231W/2012	A / H9N2	2012	China	Chicken	NA	Import from public-domain	Lam,T.T.Y.; Wang,J.; Shen,Y.; Zhou,B.; Duan,L.; Cheung,C.L.; Ma,C.; Lycett,S.J.; Leung,C.Y.H.; Chen,X.; Li,L.; Hong,W.; Chai,Y.; Zhou,L.; Liang,H.; Ou,Z.; Liu,Y.; Farooqui,A.; Kelvin,D.J.; Poon,L.L.M.; Smith,D.K.; Pybus,O.G.; Leung,G.M.; Shu,Y.; Webster,R.G.; Webby,R.J.; Peiris,J.S.M.; Rambaut,A.; Zhu,H.; Guan,Y.
EPI_ISL_135869	A/brambling/Beijing/16/2012	A / H9N2	2012-11-07	China	Other avian	NA	Import from public-domain	Xu,L.; Yao,Y.; Lv,Q.; Yuan,J.; Li,F.; Bao,L.; Yu,P.; Qin,C.
EPI_ISL_146242	A/chicken/Hong Kong/HH117/2012	A / H9N2	2012	China	Chicken	NA	Import from public-domain	Lam,T.T.Y.; Wang,J.; Shen,Y.; Zhou,B.; Duan,L.; Cheung,C.L.; Ma,C.; Lycett,S.J.; Leung,C.Y.H.; Chen,X.; Li,L.; Hong,W.; Chai,Y.; Zhou,L.; Liang,H.; Ou,Z.; Liu,Y.; Farooqui,A.; Kelvin,D.J.; Poon,L.L.M.; Smith,D.K.; Pybus,O.G.; Leung,G.M.; Shu,Y.; Webster,R.G.; Webby,R.J.; Peiris,J.S.M.; Rambaut,A.; Zhu,H.; Guan,Y.
EPI_ISL_175993	A/chicken/Suzhou/4837/2013	A / H9N2	2013-10-27	China	Chicken	NA	Import from public-domain	Lam,T.Y.; Zhou,B.; Wang,J.; Chai,Y.; Shen,Y.; Chen,X.; Ma,C.; Hong,W.; Chen,Y.; Zhang,Y.; Duan,L.; Chen,P.; Jiang,J.; Li,L.; Poon,L.M.; Webby,R.J.; Smith,D.K.; Leung,G.M.; Peiris,J.M.; Holmes,E.C.; Guan,Y.; Zhu,H.
EPI_ISL_206722	A/pigeon/Henan/H145/2013	A / H9N2	2013	China	Avian	NA	Import from public-domain	Wang,S.; Liu,S.; Jiang,W.; Yang,Z.; Liu,Y.; Zhuang,Q.; Wang,K.; Hou,G.; Li,J.; Yu,J.; Du,X.; Chen,J.
EPI_ISL_175874	A/chicken/Shenzhen/844/2013	A / H9N2	2013-12-09	China	Chicken	NA	Import from public-domain	Lam,T.Y.; Zhou,B.; Wang,J.; Chai,Y.; Shen,Y.; Chen,X.; Ma,C.; Hong,W.; Chen,Y.; Zhang,Y.; Duan,L.; Chen,P.; Jiang,J.; Li,L.; Poon,L.M.; Webby,R.J.; Smith,D.K.; Leung,G.M.; Peiris,J.M.; Holmes,E.C.; Guan,Y.; Zhu,H.
EPI_ISL_235764	A/chicken/Shandong/903/2013	A / H9N2	2013-10-21	China	Gallus gallus	NA	Import from public-domain	Tan,L.; Zhu,F.; Gao,D.; Cui,N.; Huang,Q.; Huang,Y.; Zhang,X.; Xu,C.
EPI_ISL_175980	A/chicken/Dongguan/3964/2013	A / H9N2	2013-12-19	China	Chicken	NA	Import from public-domain	Lam,T.Y.; Zhou,B.; Wang,J.; Chai,Y.; Shen,Y.; Chen,X.; Ma,C.; Hong,W.; Chen,Y.; Zhang,Y.; Duan,L.; Chen,P.; Jiang,J.; Li,L.; Poon,L.M.; Webby,R.J.; Smith,D.K.; Leung,G.M.; Peiris,J.M.; Holmes,E.C.; Guan,Y.; Zhu,H.
EPI_ISL_181687	A/duck/Jiangxi/36489/2013	A / H9N2	2013-12-29	China	Duck	NA	Import from public-domain	Ma,C.; Lam,T.T.Y.; Chai,Y.; Wang,J.; Fan,X.; Hong,W.; Zhang,Y.; Li,L.; Liu,Y.; Smith,D.K.; Webby,R.J.; Peiris,J.S.M.; Zhu,H.; Guan,Y.
EPI_ISL_175966	A/chicken/Dongguan/2827/2013	A / H9N2	2013-12-18	China	Chicken	NA	Import from public-domain	Lam,T.Y.; Zhou,B.; Wang,J.; Chai,Y.; Shen,Y.; Chen,X.; Ma,C.; Hong,W.; Chen,Y.; Zhang,Y.; Duan,L.; Chen,P.; Jiang,J.; Li,L.; Poon,L.M.; Webby,R.J.; Smith,D.K.; Leung,G.M.; Peiris,J.M.; Holmes,E.C.; Guan,Y.; Zhu,H.
EPI_ISL_175982	A/silkie chicken/Dongguan/4184/2013	A / H9N2	2013-12-19	China	Chicken	NA	Import from public-domain	Lam,T.Y.; Zhou,B.; Wang,J.; Chai,Y.; Shen,Y.; Chen,X.; Ma,C.; Hong,W.; Chen,Y.; Zhang,Y.; Duan,L.; Chen,P.; Jiang,J.; Li,L.; Poon,L.M.; Webby,R.J.; Smith,D.K.; Leung,G.M.; Peiris,J.M.; Holmes,E.C.; Guan,Y.; Zhu,H.
EPI_ISL_203687	A/chicken/Zhejiang/3C2/2013	A / H9N2	2013-11-14	China	Chicken	NA	Import from public-domain	Wu,H.; Peng,X.; Cheng,L.; Lu,X.; Jin,C.; Xie,T.; Yao,H.; Wu,N.
EPI_ISL_176022	A/chicken/Suzhou/4954/2013	A / H9N2	2013-10-27	China	Chicken	NA	Import from public-domain	Lam,T.Y.; Zhou,B.; Wang,J.; Chai,Y.; Shen,Y.; Chen,X.; Ma,C.; Hong,W.; Chen,Y.; Zhang,Y.; Duan,L.; Chen,P.; Jiang,J.; Li,L.; Poon,L.M.; Webby,R.J.; Smith,D.K.; Leung,G.M.; Peiris,J.M.; Holmes,E.C.; Guan,Y.; Zhu,H.
EPI_ISL_179850	A/chicken/Shaoxing/5493/2013	A / H9N2	2013-10-29	China	Chicken	NA	Import from public-domain	Lam,T.Y.; Zhou,B.; Wang,J.; Chai,Y.; Shen,Y.; Chen,X.; Ma,C.; Hong,W.; Chen,Y.; Zhang,Y.; Duan,L.; Chen,P.; Jiang,J.; Li,L.; Poon,L.M.; Webby,R.J.; Smith,D.K.; Leung,G.M.; Peiris,J.M.; Holmes,E.C.; Guan,Y.; Zhu,H.
EPI_ISL_146176	A/chicken/Rizhao/723/2013	A / H9N2	2013	China	Chicken	NA	Import from public-domain	Lam,T.T.Y.; Wang,J.; Shen,Y.; Zhou,B.; Duan,L.; Cheung,C.L.; Ma,C.; Lycett,S.J.; Leung,C.Y.H.; Chen,X.; Li,L.; Hong,W.; Chai,Y.; Zhou,L.; Liang,H.; Ou,Z.; Liu,Y.; Farooqui,A.; Kelvin,D.J.; Poon,L.L.M.; Smith,D.K.; Pybus,O.G.; Leung,G.M.; Shu,Y.; Webster,R.G.; Webby,R.J.; Peiris,J.S.M.; Rambaut,A.; Zhu,H.; Guan,Y.
EPI_ISL_175932	A/chicken/Shenzhen/2588/2013	A / H9N2	2013-12-13	China	Chicken	NA	Import from public-domain	Lam,T.Y.; Zhou,B.; Wang,J.; Chai,Y.; Shen,Y.; Chen,X.; Ma,C.; Hong,W.; Chen,Y.; Zhang,Y.; Duan,L.; Chen,P.; Jiang,J.; Li,L.; Poon,L.M.; Webby,R.J.; Smith,D.K.; Leung,G.M.; Peiris,J.M.; Holmes,E.C.; Guan,Y.; Zhu,H.
EPI_ISL_203695	A/quail/Zhejiang/A2/2013	A / H9N2	2013-04-08	China	Avian	NA	Import from public-domain	Wu,H.; Peng,X.; Cheng,L.; Lu,X.; Jin,C.; Xie,T.; Yao,H.; Wu,N.
EPI_ISL_146170	A/chicken/Rizhao/15/2013	A / H9N2	2013	China	Chicken	NA	Import from public-domain	Lam,T.T.Y.; Wang,J.; Shen,Y.; Zhou,B.; Duan,L.; Cheung,C.L.; Ma,C.; Lycett,S.J.; Leung,C.Y.H.; Chen,X.; Li,L.; Hong,W.; Chai,Y.; Zhou,L.; Liang,H.; Ou,Z.; Liu,Y.; Farooqui,A.; Kelvin,D.J.; Poon,L.L.M.; Smith,D.K.; Pybus,O.G.; Leung,G.M.; Shu,Y.; Webster,R.G.; Webby,R.J.; Peiris,J.S.M.; Rambaut,A.; Zhu,H.; Guan,Y.
EPI_ISL_182075	A/chicken/Jiangxi/18946/2013	A / H9N2	2013-08-11	China	Chicken	NA	Import from public-domain	Ma,C.; Lam,T.T.Y.; Chai,Y.; Wang,J.; Fan,X.; Hong,W.; Zhang,Y.; Li,L.; Liu,Y.; Smith,D.K.; Webby,R.J.; Peiris,J.S.M.; Zhu,H.; Guan,Y.
EPI_ISL_146174	A/chicken/Rizhao/437/2013	A / H9N2	2013	China	Chicken	NA	Import from public-domain	Lam,T.T.Y.; Wang,J.; Shen,Y.; Zhou,B.; Duan,L.; Cheung,C.L.; Ma,C.; Lycett,S.J.; Leung,C.Y.H.; Chen,X.; Li,L.; Hong,W.; Chai,Y.; Zhou,L.; Liang,H.; Ou,Z.; Liu,Y.; Farooqui,A.; Kelvin,D.J.; Poon,L.L.M.; Smith,D.K.; Pybus,O.G.; Leung,G.M.; Shu,Y.; Webster,R.G.; Webby,R.J.; Peiris,J.S.M.; Rambaut,A.; Zhu,H.; Guan,Y.
EPI_ISL_206774	A/pigeon/Jiangsu/F102/2013	A / H9N2	2013	China	Avian	NA	Import from public-domain	Wang,S.; Liu,S.; Jiang,W.; Zhuang,Q.; Wang,K.; Hou,G.; Li,J.; Yu,J.; Du,X.; Yang,Z.; Liu,Y.; Chen,J.
EPI_ISL_162878	A/chicken/Zhejiang/C494/2013	A / H9N2	2013-04	China	Chicken	NA	Import from public-domain	Wu,H.; Wu,N.; Guo,C.; Li,L.
EPI_ISL_176133	A/chicken/Qingdao/2044/2013	A / H9N2	2013-10-22	China	Chicken	NA	Import from public-domain	Lam,T.Y.; Zhou,B.; Wang,J.; Chai,Y.; Shen,Y.; Chen,X.; Ma,C.; Hong,W.; Chen,Y.; Zhang,Y.; Duan,L.; Chen,P.; Jiang,J.; Li,L.; Poon,L.M.; Webby,R.J.; Smith,D.K.; Leung,G.M.; Peiris,J.M.; Holmes,E.C.; Guan,Y.; Zhu,H.
EPI_ISL_173535	A/chicken/Jiangxi/1202/2014	A / H9N2	2014-01-05	China	Chicken	NA	Import from public-domain	Ma,C.; Lam,T.T.Y.; Chai,Y.; Wang,J.; Fan,X.; Hong,W.; Zhang,Y.; Li,L.; Liu,Y.; Smith,D.K.; Webby,R.J.; Peiris,J.S.M.; Zhu,H.; Guan,Y.
EPI_ISL_272729	A/chicken/Zhejiang/TL27/2014	A / H9N2	2014-09-20	China	Chicken	NA	Import from public-domain	Zhu,C.; Hu,C.; Gui,B.; Chen,Q.; Li,X.; Li,Z.
EPI_ISL_234431	A/chicken/Guangdong/SIC18/2014	A / H9N2	2014	China	Chicken	NA	Import from public-domain	Liu,Y.; Lai,H.; Li,L.; Chen,R.
EPI_ISL_223202	A/chicken/Wuxi/SC6395/2015/H9N2	A / H9N2	2014-05-07	China	Chicken	Beijing Institute of Microbiology and Epidemiology	Maijuan Ma (Beijing Institute of Microbiology and Epidemiology / State Key Laboratory of Pathogen and Biosecurity)	Maijuan,Ma
EPI_ISL_191490	A/chicken/Hubei/2014	A / H9N2	2014-05-28	China	Chicken	NA	Import from public-domain	Wang,N.; Liu,X.-J.; Wang,B.; Zhang,S.-H.; Ge,X.-Y.
EPI_ISL_203719	A/chicken/Zhejiang/727198/2014	A / H9N2	2014-07-27	China	Chicken	NA	Import from public-domain	Wu,H.; Peng,X.; Cheng,L.; Lu,X.; Jin,C.; Xie,T.; Yao,H.; Wu,N.
EPI_ISL_234455	A/chicken/Shandong/SIC35/2014	A / H9N2	2014-12	China	Chicken	NA	Import from public-domain	Liu,Y.; Lai,H.; Li,L.; Chen,R.
EPI_ISL_203713	A/chicken/Zhejiang/3C28/2014	A / H9N2	2014-04-10	China	Chicken	NA	Import from public-domain	Wu,H.; Peng,X.; Cheng,L.; Lu,X.; Jin,C.; Xie,T.; Yao,H.; Wu,N.
EPI_ISL_198133	A/chicken/Qingdao/012/2014	A / H9N2	2014-01-10	China	Chicken	NA	Import from public-domain	Wang,K.; Zhuang,Q.; Chen,J.
EPI_ISL_397405	A/wild bird/Anhui/S102/2014	A / H9N2	2014-12-22	China	Wild bird	NA	Import from public-domain	Ge,Y.; Yao,Q.; Chai,H.; Hua,Y.; Deng,G.; Hualan,C.
EPI_ISL_205130	A/duck/Wenzhou/YHQL64/2014	A / H9N2	2014-12	China	Duck	NA	Import from public-domain	Chen,L.-J.; Lin,X.-D.; Guo,W.-P.; Tian,J.-H.; Zhang,Y.-Z.
EPI_ISL_234452	A/chicken/Sichuan/SIC36/2014	A / H9N2	2014-12	China	Chicken	NA	Import from public-domain	Liu,Y.; Lai,H.; Li,L.; Chen,R.
EPI_ISL_203723	A/chicken/Zhejiang/925122/2014	A / H9N2	2014-09-25	China	Chicken	NA	Import from public-domain	Wu,H.; Peng,X.; Cheng,L.; Lu,X.; Jin,C.; Xie,T.; Yao,H.; Wu,N.
EPI_ISL_198139	A/chicken/Qingdao/018/2014	A / H9N2	2014-01-10	China	Duck	NA	Import from public-domain	Wang,K.; Zhuang,Q.; Chen,J.
EPI_ISL_234434	A/chicken/Guangxi/SIC19/2014	A / H9N2	2014	China	Chicken	NA	Import from public-domain	Liu,Y.; Lai,H.; Li,L.; Chen,R.
EPI_ISL_161678	A/Chicken/Jilin/13200/2014	A / H9N2	2014-02-20	China	Chicken	WHO Chinese National Influenza Center	Lei Yang (WHO Chinese National Influenza Center / Virology Institute, Chinese CDC)	Wang,Dayan;Gao,Rongbao;Yang,Lei;Zhou,Shumei;Li,Xiyan;Zhou,Jianfang;Zhu,Wenfei;Guo,Junfeng;Li,Xiaodan;Dong,Jie;Huang,Weijuan;Zhang,Ye;Dong,Libo;Zhao,Xiang;Lu,Jian;Lan,Yu;Shu,Yuelong
EPI_ISL_203714	A/chicken/Zhejiang/3C34/2014	A / H9N2	2014-04-10	China	Chicken	NA	Import from public-domain	Wu,H.; Peng,X.; Cheng,L.; Lu,X.; Jin,C.; Xie,T.; Yao,H.; Wu,N.
EPI_ISL_203727	A/pigeon/Zhejiang/727044/2014	A / H9N2	2014-07-27	China	Avian	NA	Import from public-domain	Wu,H.; Peng,X.; Cheng,L.; Lu,X.; Jin,C.; Xie,T.; Yao,H.; Wu,N.
EPI_ISL_234451	A/chicken/Shandong/SIC25/2014	A / H9N2	2014-05	China	Chicken	NA	Import from public-domain	Liu,Y.; Lai,H.; Li,L.; Chen,R.
EPI_ISL_234456	A/chicken/Shandong/SIC26/2014	A / H9N2	2014-06	China	Chicken	NA	Import from public-domain	Liu,Y.; Lai,H.; Li,L.; Chen,R.
EPI_ISL_199253	A/chicken/Guangdong/04.23 DGQTXC195-P/2015(H9N2)	A / H9N2	2015-04-23	China	Chicken	NA	Yuhai Bi (Institute of Microbiology, Chinese Academy of Sciences)	NA
EPI_ISL_277110	A/chicken/Wuxi/6808/2015	A / H9N2	2015-10-12	China	Chicken	Beijing Institute of Microbiology and Epidemiology	Maijuan Ma (Beijing Institute of Microbiology and Epidemiology / State Key Laboratory of Pathogen and Biosecurity)	Maijuan,Ma;_x000D_ Shanhui,Chen;_x000D_ Teng,Zhao
EPI_ISL_200390	A/duck/Hunan/04.14 YYGK0480-O/2015(Mixed)	A / H9N2	2015-04-14	China	Duck	NA	Yuhai Bi (Institute of Microbiology, Chinese Academy of Sciences)	NA
EPI_ISL_200601	A/chicken/Guangxi/04.10 NM049/2015(Mixed)	A / H9N2	2015-04-10	China	Chicken	NA	Yuhai Bi (Institute of Microbiology, Chinese Academy of Sciences)	NA
EPI_ISL_277060	A/goose/Wuxi/5842/2015	A / H9N2	2015-05-14	China	Goose	Beijing Institute of Microbiology and Epidemiology	Maijuan Ma (Beijing Institute of Microbiology and Epidemiology / State Key Laboratory of Pathogen and Biosecurity)	Maijuan,Ma;_x000D_ Shanhui,Chen;_x000D_ Teng,Zhao
EPI_ISL_200392	A/chicken/Hunan/04.14 YYXS0827-O/2015(Mixed)	A / H9N2	2015-04-14	China	Chicken	NA	Yuhai Bi (Institute of Microbiology, Chinese Academy of Sciences)	NA
EPI_ISL_200631	A/chicken/Hunan/YueYang0501/2015/04.14	A / H9N2	2015-04-14	China	Chicken	NA	Yuhai Bi (Institute of Microbiology, Chinese Academy of Sciences)	NA
EPI_ISL_198995	A/chicken/Jiangxi/05.06 NCDZT0077B-P/2015(H9N2)	A / H9N2	2015-05-06	China	Chicken	NA	Yuhai Bi (Institute of Microbiology, Chinese Academy of Sciences)	NA
EPI_ISL_198759	A/chicken/Hubei/03.06 WHWTZ132-O/2015	A / H9N2	2015-03-06	China	Chicken	NA	Yuhai Bi (Institute of Microbiology, Chinese Academy of Sciences)	NA
EPI_ISL_200568	A/chicken/Guangdong/04.22 DGCP037-O/2015(Mixed)	A / H9N2	2015-04-22	China	Chicken	NA	Yuhai Bi (Institute of Microbiology, Chinese Academy of Sciences)	NA
EPI_ISL_199276	A/chicken/Guangdong/04.23 DGQTXC195-O/2015(H9N2)	A / H9N2	2015-04-23	China	Chicken	NA	Yuhai Bi (Institute of Microbiology, Chinese Academy of Sciences)	NA
EPI_ISL_199228	A/chicken/Guangdong/04.22 DGCP102-O/2015(H9N2)	A / H9N2	2015-04-22	China	Chicken	NA	Yuhai Bi (Institute of Microbiology, Chinese Academy of Sciences)	NA
EPI_ISL_199387	A/chicken/Jiangsu/02.06 NJLC068-O/2015(H9N2)	A / H9N2	2015-02-06	China	Chicken	NA	Yuhai Bi (Institute of Microbiology, Chinese Academy of Sciences)	NA
EPI_ISL_200408	A/chicken/Jiangxi/04.01 NCDZT0268-P/2015(Mixed)	A / H9N2	2015-04-01	China	Chicken	NA	Yuhai Bi (Institute of Microbiology, Chinese Academy of Sciences)	NA
EPI_ISL_372493	A/chicken/Fujian/SDLH35/2015	A / H9N2	2015-05-18	China	Chicken	NA	Import from public-domain	WangYangJi,S.
EPI_ISL_305615	A/duck/Guangdong/222/2015	A / H9N2	2015-12	China	Duck	NA	Import from public-domain	Chen,J.; Zhang,Y.; Zhu,W.; Tan,H.; Zhang,J.
EPI_ISL_198751	A/chicken/Jiangxi/04.01 NCDZT0103-O/2015(H9N2)	A / H9N2	2015-04-01	China	Chicken	NA	Yuhai Bi (Institute of Microbiology, Chinese Academy of Sciences)	NA
EPI_ISL_201383	A/chicken/Yunnan/03.16 DQJT0070-O/2015(H9N2)	A / H9N2	2015-03-16	China	Chicken	CAS Key Laboratory of Pathogenic Microbiology and Immunology, Institute of Microbiology, Chinese Academy of Sciences	Yuhai Bi (Institute of Microbiology, Chinese Academy of Sciences)	Bi, Yuhai
EPI_ISL_277124	A/chicken/Wuxi/6085/2015	A / H9N2	2015-06-19	China	Chicken	Beijing Institute of Microbiology and Epidemiology	Maijuan Ma (Beijing Institute of Microbiology and Epidemiology / State Key Laboratory of Pathogen and Biosecurity)	Maijuan,Ma;_x000D_ Shanhui,Chen;_x000D_ Teng,Zhao
EPI_ISL_277119	A/chicken/Wuxi7723/2016	A / H9N2	2016-02-24	China	Chicken	Beijing Institute of Microbiology and Epidemiology	Maijuan Ma (Beijing Institute of Microbiology and Epidemiology / State Key Laboratory of Pathogen and Biosecurity)	Maijuan,Ma;_x000D_ Shanhui,Chen;_x000D_ Teng,Zhao
EPI_ISL_277120	A/chicken/Wuxi/8501/2016	A / H9N2	2016-04-27	China	Chicken	Beijing Institute of Microbiology and Epidemiology	Maijuan Ma (Beijing Institute of Microbiology and Epidemiology / State Key Laboratory of Pathogen and Biosecurity)	Maijuan,Ma;_x000D_ Shanhui,Chen;_x000D_ Teng,Zhao
EPI_ISL_372499	A/chicken/Jiangsu/TM224/2016	A / H9N2	2016-12-09	China	Chicken	NA	Import from public-domain	WangYangJi,S.
EPI_ISL_284667	A/chicken/Guangdong/GD1601/2016	A / H9N2	2016-03-15	China	Chicken	NA	Import from public-domain	Li,J.
EPI_ISL_252824	A/chicken/Hubei/ZYSJF15/2016	A / H9N2	2016-01-24	China	Chicken	NA	Import from public-domain	Chen,L.J.; Tian,J.H.; Lin,X.D.; Liao,Y.; Shi,M.; Zhang,Y.Z.
EPI_ISL_305614	A/chicken/Guangdong/835/2016	A / H9N2	2016-02	China	Chicken	NA	Import from public-domain	Chen,J.; Zhang,Y.; Zhu,W.; Tan,H.; Zhang,J.
EPI_ISL_284664	A/chicken/Anhui/AH329/2016	A / H9N2	2016-07-13	China	Chicken	NA	Import from public-domain	Li,J.
EPI_ISL_372496	A/chicken/Jiangsu/JT154/2016	A / H9N2	2016-11-02	China	Chicken	NA	Import from public-domain	WangYangJi,S.
EPI_ISL_284666	A/chicken/Suqian/SQ1602/2016	A / H9N2	2016-04-20	China	Chicken	NA	Import from public-domain	Li,J.
EPI_ISL_252828	A/chicken/Yuhuan/YH15/2016	A / H9N2	2016-02-17	China	Chicken	NA	Import from public-domain	Chen,L.J.; Tian,J.H.; Lin,X.D.; Liao,Y.; Shi,M.; Zhang,Y.Z.
EPI_ISL_378890	A/chicken/Qingyuan/zd201601/2016	A / H9N2	2016-01-25	China	Chicken	NA	Import from public-domain	Wen,X.
EPI_ISL_307920	A/chicken/Henan/815/2016	A / H9N2	2016-03-12	China	Chicken	NA	Xuyong Li (Harbin Veterinary Research Institute (CAAS) / Ministry of Agriculture)	NA
EPI_ISL_284663	A/chicken/Huaian/HA9/2016	A / H9N2	2016-04-18	China	Chicken	NA	Import from public-domain	Li,J.
EPI_ISL_378891	A/chicken/Qingyuan/zd201602/2016	A / H9N2	2016-03-18	China	Chicken	NA	Import from public-domain	Wen,X.
EPI_ISL_372495	A/chicken/Jiangsu/JT141/2016	A / H9N2	2016-05-04	China	Chicken	NA	Import from public-domain	WangYangJi,S.
EPI_ISL_283456	A/chicken/Anhui/AH326/2016	A / H9N2	2016-03-22	China	Chicken	NA	Import from public-domain	Li,J.
EPI_ISL_305608	A/duck/Guangdong/A9/2016	A / H9N2	2016-01	China	Duck	NA	Import from public-domain	Chen,J.; Zhang,Y.; Zhu,W.; Tan,H.; Zhang,J.
EPI_ISL_252839	A/chicken/Ganzhou/GZ140/2016	A / H9N2	2016-02-23	China	Chicken	NA	Import from public-domain	Chen,L.J.; Tian,J.H.; Lin,X.D.; Liao,Y.; Shi,M.; Zhang,Y.Z.
EPI_ISL_252840	A/chicken/Ganzhou/GZ126/2016	A / H9N2	2016-03-11	China	Chicken	NA	Import from public-domain	Chen,L.J.; Tian,J.H.; Lin,X.D.; Liao,Y.; Shi,M.; Zhang,Y.Z.
EPI_ISL_372494	A/chicken/Jiangsu/JT138/2016	A / H9N2	2016-05-05	China	Chicken	NA	Import from public-domain	WangYangJi,S.
EPI_ISL_327813	A/chicken/Anhui/AH480/2017	A / H9N2	2017-12-15	China	Chicken	NA	Import from public-domain	Sun,W.; Zhu,R.; Shi,H.
EPI_ISL_281313	A/chicken/Daye/DY0602/2017	A / H9N2	2017-03-13	China	Chicken	NA	Import from public-domain	Ren,Z.; Luo,L.; Luo,Q.; Zhang,T.; Zhao,K.; Wang,H.; Zhang,R.; Lu,Q.; Shao,H.; Wang,Y.; Wen,G.
EPI_ISL_281319	A/chicken/ShanDong/217YY/2017	A / H9N2	2017-02-17	China	Chicken	NA	Import from public-domain	Li,Y.; Huang,Y.
EPI_ISL_281316	A/chicken/ShanDong/227AC/2017	A / H9N2	2017-02-27	China	Chicken	NA	Import from public-domain	Li,Y.; Huang,Y.
EPI_ISL_284687	A/chicken/Fujian/SD056/2017	A / H9N2	2017-03	China	Chicken	NA	Import from public-domain	Zhao,R.
EPI_ISL_328278	A/chicken/China/241/2017	A / H9N2	2017-05-02	China	Chicken	NA	Import from public-domain	Li,y.
EPI_ISL_327811	A/chicken/Anhui/LH66/2017	A / H9N2	2017-09-06	China	Chicken	NA	Import from public-domain	Sun,W.; Zhu,R.; Shi,H.
EPI_ISL_281320	A/chicken/ShanDong/413ZDM/2017	A / H9N2	2017-04-13	China	Chicken	NA	Import from public-domain	Li,Y.; Huang,Y.
EPI_ISL_328272	A/chicken/China/330/2017	A / H9N2	2017-12-17	China	Chicken	NA	Import from public-domain	Li,y.
EPI_ISL_327803	A/chicken/Jiangsu/TM306/2017	A / H9N2	2017-09-06	China	Chicken	NA	Import from public-domain	Sun,W.; Zhu,R.; Shi,H.
EPI_ISL_327810	A/chicken/Anhui/AH450/2017	A / H9N2	2017-09-06	China	Chicken	NA	Import from public-domain	Sun,W.; Zhu,R.; Shi,H.
EPI_ISL_284688	A/chicken/Fujian/SD037/2017	A / H9N2	2017-03	China	Chicken	NA	Import from public-domain	Zhao,R.
EPI_ISL_397115	A/Falco tinnunculus/Tianjin/04/2017	A / H9N2	2017-06-15	China	Falco tinnunculus	NA	Import from public-domain	Zhang,X.; Li,Y.; Feng,N.; Xie,Y.; Wang,T.; Sun,W.; Xia,X.; Gao,Y.
EPI_ISL_284689	A/chicken/Fujian/SD070/2017	A / H9N2	2017-03	China	Chicken	NA	Import from public-domain	Zhao,R.
EPI_ISL_327807	A/chicken/Jiangsu/TM315/2017	A / H9N2	2017-12-15	China	Chicken	NA	Import from public-domain	Sun,W.; Zhu,R.; Shi,H.
EPI_ISL_327806	A/chicken/Jiangsu/TM314/2017	A / H9N2	2017-12-15	China	Chicken	NA	Import from public-domain	Sun,W.; Zhu,R.; Shi,H.
EPI_ISL_284690	A/chicken/Fujian/S1XA35/2017	A / H9N2	2017-03	China	Chicken	NA	Import from public-domain	Zhao,R.
EPI_ISL_281315	A/chicken/ShanDong/210WZ/2017	A / H9N2	2017-02-10	China	Chicken	NA	Import from public-domain	Li,Y.; Huang,Y.
EPI_ISL_327812	A/chicken/Anhui/AH475/2017	A / H9N2	2017-12-15	China	Chicken	NA	Import from public-domain	Sun,W.; Zhu,R.; Shi,H.
EPI_ISL_328277	A/chicken/China/233/2017	A / H9N2	2017-04-26	China	Chicken	NA	Import from public-domain	Li,y.
EPI_ISL_379838	A/chicken/Shanghai/02/2018	A / H9N2	2018-06-14	China	Chicken	NA	Import from public-domain	Ge,f.; Wu,j.
EPI_ISL_379836	A/chicken/Shanghai/10/2018	A / H9N2	2018-06-14	China	Chicken	NA	Import from public-domain	Ge,f.; Wu,j.
EPI_ISL_368403	A/chicken/ShangDong/1646/2018	A / H9N2	2018-05	China	Chicken	NA	Import from public-domain	Chen,Z.; Cui,N.; Xu,C.
EPI_ISL_379840	A/chicken/Shanghai/06/2018	A / H9N2	2018-06-14	China	Chicken	NA	Import from public-domain	Ge,f.; Wu,j.
EPI_ISL_379842	A/chicken/Shanghai/11/2018	A / H9N2	2018-06-14	China	Chicken	NA	Import from public-domain	Ge,f.; Wu,j.
EPI_ISL_368393	A/chicken/China/ShangDong/2018	A / H9N2	2018-05	China	Chicken	NA	Import from public-domain	Chen,Z.; Cui,N.; Xu,C.
EPI_ISL_328275	A/chicken/China/370/2018	A / H9N2	2018-03-14	China	Chicken	NA	Import from public-domain	Li,y.
EPI_ISL_368405	A/chicken/ShangDong/1635/2018	A / H9N2	2018-04	China	Chicken	NA	Import from public-domain	Chen,Z.; Cui,N.; Xu,C.
EPI_ISL_326009	A/chicken/JinShui/JS1002/2018	A / H9N2	2018-04-11	China	Chicken	NA	Import from public-domain	Ren,Z.; Luo,L.; Luo,Q.; Zhang,T.; Zhao,K.; Wang,H.; Zhang,R.; Lu,Q.; Shao,H.; Wen,G.
EPI_ISL_328274	A/chicken/China/350/2018	A / H9N2	2018-01-16	China	Chicken	NA	Import from public-domain	Li,y.
EPI_ISL_379404	A/chicken/Xuancheng/01/2018	A / H9N2	2018-05-30	China	Chicken	NA	Import from public-domain	Zhang,R.; Zhou,J.; Liao,M.; Yan,Y.
EPI_ISL_328273	A/chicken/China/348/2018	A / H9N2	2018-01-13	China	Chicken	NA	Import from public-domain	Li,y.
EPI_ISL_368402	A/chicken/ShangDong/16587/2018	A / H9N2	2018-05	China	Chicken	NA	Import from public-domain	Chen,Z.; Cui,N.; Xu,C.
EPI_ISL_379841	A/chicken/Shanghai/07/2018	A / H9N2	2018-06-14	China	Chicken	NA	Import from public-domain	Ge,f.; Wu,j.
EPI_ISL_381686	A/chicken/China/63/2019	A / H9N2	2019-06-05	China	Chicken	NA	Import from public-domain	Ge,f.
EPI_ISL_381687	A/chicken/China/71/2019	A / H9N2	2019-06-05	China	Chicken	NA	Import from public-domain	Ge,f.
EPI_ISL_98893	A/mallard/France/090360/2009	A / H9N2	2009-09	France	Anas platyrhynchos	NA	Import from public-domain	Briand,F.-X.; Louboutin,K.; Henry,A.; Guillou-Cloarec,C.; Jestin,V.
EPI_ISL_97221	A/chicken/India/IVRI-0004/2010	A / H9N2	2010-12-06	India	Chicken	NA	Import from public-domain	Gowthaman,V.; Singh,S.D.; Dhama,K.; Sugumar,K.; Srinivasan,P.; Mahajan,N.K.; Ramakrishnan,M.A.
EPI_ISL_97215	A/chicken/India/IVRI-0011/2011	A / H9N2	2011-02-01	India	Chicken	NA	Import from public-domain	Gowthaman,V.; Singh,S.D.; Dhama,K.; Sugumar,K.; Srinivasan,P.; Mahajan,N.K.; Ramakrishnan,M.A.
EPI_ISL_368671	A/duck/Indonesia/04161291-OP/2016	A / H9N2	2016-07-13	Indonesia	Duck	NA	Import from public-domain	Lestari,L.; Wibawa,H.; Lubis,E.P.; Darmawan,R.; Rahayu,R.A.; Mulyawan,H.; Charoenkul,K.; Nasamran,C.; Poermadjaja,B.; Amonsin,A.
EPI_ISL_332150	A/chicken/East_Java/Spg147/2018	A / H9N2	2018-02-20	Indonesia	Gallus gallus domesticus	Institute of Tropical Disease, Universitas Airlangga	Kazufumi Shimizu (Kobe University Graduate School of Medicine / Center for Infectious Diseases)	AN,Novianti;K,Rahardjo;RR,Prasetya;AM,Nastri;JR,Dewantari;AP,Rahardjo;ATS,Estoepangestie;YK,Shimizu;ED,Poetranto;G,Soegiarto;Y,Mori;K,Shimizu
EPI_ISL_85794	A/chicken/Iran/10VIR854-4/2009	A / H9N2	2009	Iran, Islamic Republic of	Chicken	Istituto Zooprofilattico Sperimentale Delle Venezie	Alice Fusaro (Istituto Zooprofilattico Sperimentale Delle Venezie)	Fusaro,A.; Monne,I.; Salviato,A.; Valastro,V.; Schivo,A.; Amarin,N.M.; Gonzalez,C.; Ismail,M.M.; AlBlowi,M.H.; Khan,O.A.; MakenAli,A.S.; Hedayati,A.; Garcia,J.G.; Ziay,G.M.; Shoushtari,A.; AlQahtani,K.N.; Capua,I.; Holmes,E.C.; Cattoli,G.
EPI_ISL_85792	A/chicken/Iran/10VIR854-3/2009	A / H9N2	2009	Iran, Islamic Republic of	Chicken	Istituto Zooprofilattico Sperimentale Delle Venezie	Alice Fusaro (Istituto Zooprofilattico Sperimentale Delle Venezie)	Fusaro,A.; Monne,I.; Salviato,A.; Valastro,V.; Schivo,A.; Amarin,N.M.; Gonzalez,C.; Ismail,M.M.; AlBlowi,M.H.; Khan,O.A.; MakenAli,A.S.; Hedayati,A.; Garcia,J.G.; Ziay,G.M.; Shoushtari,A.; AlQahtani,K.N.; Capua,I.; Holmes,E.C.; Cattoli,G.
EPI_ISL_379426	A/chicken/Iran/UT-Barin/2017	A / H9N2	2017-07-04	Iran, Islamic Republic of	Chicken	NA	Import from public-domain	Ghalyanchilangaroudi,A.; Ziafati Kafi,Z.; Malekan,M.; Fallah,M.H.
EPI_ISL_402133	A/chicken/Iran/1/2018	A / H9N2	2018-12-11	Iran, Islamic Republic of	Chicken	Iranian National Influenza Center	Talat Mokhtari-Azad (Tehran University of Medical Sciences / Virology, School of Public Health)	NA
EPI_ISL_393353	A/chicken/Iraq/4/2016	A / H9N2	2016-10-31	Iraq	Chicken	NA	Import from public-domain	Mohamed,N.S.; Kandeil,A.; Ali,M.
EPI_ISL_131526	A/turkey/Israel/311/2009	A / H9N2	2009-03	Israel	Turkey	NA	Import from public-domain	Golender,N.; Panshin,A.; Lapin,K.; Perk,S.; Shkoda,I.
EPI_ISL_131525	A/chicken/Israel/32/2009	A / H9N2	2009-01	Israel	Chicken	NA	Import from public-domain	Golender,N.; Panshin,A.; Lapin,K.; Perk,S.; Shkoda,I.
EPI_ISL_30440	A/chicken/Israel/184/2009	A / H9N2	2009-02-15	Israel	Chicken	NA	Unknown user	NA
EPI_ISL_131530	A/chicken/Israel/1293/2010	A / H9N2	2010-12	Israel	Chicken	NA	Import from public-domain	Shkoda,I.; Panshin,A.; Lapin,K.; Perk,S.
EPI_ISL_131528	A/chicken/Israel/1167/2010	A / H9N2	2010-11	Israel	Chicken	NA	Import from public-domain	Shkoda,I.; Panshin,A.; Lapin,K.; Perk,S.
EPI_ISL_131531	A/chicken/Israel/1302/2010	A / H9N2	2010-12	Israel	Chicken	NA	Import from public-domain	Shkoda,I.; Panshin,A.; Lapin,K.; Perk,S.
EPI_ISL_131529	A/chicken/Israel/1184/2010	A / H9N2	2010-11	Israel	Chicken	NA	Import from public-domain	Shkoda,I.; Panshin,A.; Lapin,K.; Perk,S.
EPI_ISL_131527	A/chicken/Israel/1067/2010	A / H9N2	2010-10	Israel	Chicken	NA	Import from public-domain	Shkoda,I.; Panshin,A.; Lapin,K.; Perk,S.
EPI_ISL_179427	A/duck/Hokkaido/K04/2014	A / H9N2	2014-09-23	Japan	Duck	NA	Import from public-domain	Kida,H.; Sakoda,Y.; Okamatsu,M.; Matsuno,K.; Masani,K.; Hatamachi,J.
EPI_ISL_237160	A/duck/Miyazaki/450110/2016	A / H9N2	2016-01	Japan	Duck	National Institute of Animal Health	Takehiko Saito (National Institute of Animal Health)	NA
EPI_ISL_285847	A/duck/Ibaraki/081006/2017	A / H9N2	2017	Japan	Duck	National Institute of Animal Health	Takehiko Saito (National Institute of Animal Health)	Mine,J
EPI_ISL_85777	A/chicken/Jordan/436-2/2010	A / H9N2	2010	Jordan	Chicken	Istituto Zooprofilattico Sperimentale Delle Venezie	Alice Fusaro (Istituto Zooprofilattico Sperimentale Delle Venezie)	Fusaro,A.; Monne,I.; Salviato,A.; Valastro,V.; Schivo,A.; Amarin,N.M.; Gonzalez,C.; Ismail,M.M.; AlBlowi,M.H.; Khan,O.A.; MakenAli,A.S.; Hedayati,A.; Garcia,J.G.; Ziay,G.M.; Shoushtari,A.; AlQahtani,K.N.; Capua,I.; Holmes,E.C.; Cattoli,G.
EPI_ISL_85776	A/chicken/Jordan/436-1/2010	A / H9N2	2010	Jordan	Chicken	Istituto Zooprofilattico Sperimentale Delle Venezie	Alice Fusaro (Istituto Zooprofilattico Sperimentale Delle Venezie)	Fusaro,A.; Monne,I.; Salviato,A.; Valastro,V.; Schivo,A.; Amarin,N.M.; Gonzalez,C.; Ismail,M.M.; AlBlowi,M.H.; Khan,O.A.; MakenAli,A.S.; Hedayati,A.; Garcia,J.G.; Ziay,G.M.; Shoushtari,A.; AlQahtani,K.N.; Capua,I.; Holmes,E.C.; Cattoli,G.
EPI_ISL_84593	A/duck/Korea/SH0912/2009	A / H9N2	2009-08	Korea, Republic of	Duck	NA	Import from public-domain	Park,K.J.; Kwon,H.-i.; Song,M.-S.; Noriel,P.Q.; Baek,Y.H.; Choi,Y.K.
EPI_ISL_84588	A/chicken/Korea/SH0907/2009	A / H9N2	2009-05	Korea, Republic of	Chicken	NA	Import from public-domain	Park,K.J.; Kwon,H.-i.; Song,M.-S.; Noriel,P.Q.; Baek,Y.H.; Choi,Y.K.
EPI_ISL_266444	A/chicken/Korea/C51/2009	A / H9N2	2009-12-07	Korea, Republic of	Chicken	NA	Import from public-domain	Kang,M.; Jang,H.K.; Jang,H.-K.
EPI_ISL_84583	A/chicken/Korea/SH0902/2009	A / H9N2	2009-01	Korea, Republic of	Chicken	NA	Import from public-domain	Park,K.J.; Kwon,H.-i.; Song,M.-S.; Noriel,P.Q.; Baek,Y.H.; Choi,Y.K.
EPI_ISL_98913	A/chicken/Korea/KNUGJ09/2009	A / H9N2	2009-04	Korea, Republic of	Chicken	NA	Import from public-domain	Lee,J.H.; Sung,H.W.; Kwon,H.M.
EPI_ISL_266432	A/chicken/Korea/C14/2009	A / H9N2	2009-12-17	Korea, Republic of	Chicken	NA	Import from public-domain	Kang,M.; Jang,H.K.; Jang,H.-K.
EPI_ISL_266447	A/duck/Korea/D26/2009	A / H9N2	2009-12-07	Korea, Republic of	Duck	NA	Import from public-domain	Kang,M.; Jang,H.K.; Jang,H.-K.
EPI_ISL_98908	A/chicken/Korea/KNUSWR09/2009	A / H9N2	2009-04	Korea, Republic of	Chicken	NA	Import from public-domain	Lee,J.H.; Sung,H.W.; Kwon,H.M.
EPI_ISL_98914	A/chicken/Korea/KNUWSJ09/2009	A / H9N2	2009-05	Korea, Republic of	Chicken	NA	Import from public-domain	Lee,J.H.; Sung,H.W.; Kwon,H.M.
EPI_ISL_77207	A/duck/Korea/A174/2009	A / H9N2	2009-06-19	Korea, Republic of	Duck	NA	Import from public-domain	Kim,H.R.; Park,C.K.; Oem,J.K.; Bae,Y.C.; Lee,O.S.; Lee,Y.J.
EPI_ISL_77209	A/chicken/Korea/A170/2009	A / H9N2	2009-06-04	Korea, Republic of	Chicken	NA	Import from public-domain	Kim,H.R.; Park,C.K.; Oem,J.K.; Bae,Y.C.; Lee,O.S.; Lee,Y.J.
EPI_ISL_84589	A/duck/Korea/SH0908/2009	A / H9N2	2009-05	Korea, Republic of	Duck	NA	Import from public-domain	Park,K.J.; Kwon,H.-i.; Song,M.-S.; Noriel,P.Q.; Baek,Y.H.; Choi,Y.K.
EPI_ISL_84591	A/chicken/Korea/SH0910/2009	A / H9N2	2009-05	Korea, Republic of	Chicken	NA	Import from public-domain	Park,K.J.; Kwon,H.-i.; Song,M.-S.; Noriel,P.Q.; Baek,Y.H.; Choi,Y.K.
EPI_ISL_84594	A/chicken/Korea/SH0913/2009	A / H9N2	2009-12	Korea, Republic of	Chicken	NA	Import from public-domain	Park,K.J.; Kwon,H.-i.; Song,M.-S.; Noriel,P.Q.; Baek,Y.H.; Choi,Y.K.
EPI_ISL_84595	A/chicken/Korea/SH0914/2009	A / H9N2	2009-09	Korea, Republic of	Chicken	NA	Import from public-domain	Park,K.J.; Kwon,H.-i.; Song,M.-S.; Noriel,P.Q.; Baek,Y.H.; Choi,Y.K.
EPI_ISL_84590	A/duck/Korea/SH0909/2009	A / H9N2	2009-05	Korea, Republic of	Duck	NA	Import from public-domain	Park,K.J.; Kwon,H.-i.; Song,M.-S.; Noriel,P.Q.; Baek,Y.H.; Choi,Y.K.
EPI_ISL_84584	A/chicken/Korea/SH0903/2009	A / H9N2	2009-03	Korea, Republic of	Chicken	NA	Import from public-domain	Park,K.J.; Kwon,H.-i.; Song,M.-S.; Noriel,P.Q.; Baek,Y.H.; Choi,Y.K.
EPI_ISL_77208	A/chicken/Korea/A146/2009	A / H9N2	2009-04-28	Korea, Republic of	Chicken	NA	Import from public-domain	Kim,H.R.; Park,C.K.; Oem,J.K.; Bae,Y.C.; Lee,O.S.; Lee,Y.J.
EPI_ISL_84582	A/chicken/Korea/HC09/2009	A / H9N2	2009-01	Korea, Republic of	Chicken	NA	Import from public-domain	Park,K.J.; Kwon,H.-i.; Song,M.-S.; Noriel,P.Q.; Baek,Y.H.; Choi,Y.K.
EPI_ISL_266445	A/chicken/Korea/C54/2009	A / H9N2	2009-12-07	Korea, Republic of	Chicken	NA	Import from public-domain	Kang,M.; Jang,H.K.; Jang,H.-K.
EPI_ISL_95865	A/Korean native chicken/Korea/K040110/2010	A / H9N2	2010-03-22	Korea, Republic of	Chicken	NA	Import from public-domain	Lee,Y.N.; Lee,D.H.; Park,J.-K.; Lim,T.H.; Youn,H.N.; Yuk,S.S.; Lee,J.B.; Park,S.Y.; Choi,I.S.; Song,C.S.
EPI_ISL_258660	A/wild waterfowl/Korea/7/2010	A / H9N2	2010-12-07	Korea, Republic of	Avian	NA	Import from public-domain	Kang,M.; Jang,H.-K.
EPI_ISL_179551	A/mandarin duck/Korea/K12-256/2012	A / H9N2	2012-11-09	Korea, Republic of	Aix galericulata	NA	Import from public-domain	Lee,D.-H.; Kwon,J.-H.; Song,C.-S.
EPI_ISL_85795	A/chicken/Kurdistan/4693-8/2009	A / H9N2	2009	Kurdistan	Chicken	Istituto Zooprofilattico Sperimentale Delle Venezie	Alice Fusaro (Istituto Zooprofilattico Sperimentale Delle Venezie)	Fusaro,A.; Monne,I.; Salviato,A.; Valastro,V.; Schivo,A.; Amarin,N.M.; Gonzalez,C.; Ismail,M.M.; AlBlowi,M.H.; Khan,O.A.; MakenAli,A.S.; Hedayati,A.; Garcia,J.G.; Ziay,G.M.; Shoushtari,A.; AlQahtani,K.N.; Capua,I.; Holmes,E.C.; Cattoli,G.
EPI_ISL_93286	A/quail/Lebanon/273/2010	A / H9N2	2010-08	Lebanon	Coturnix	NA	Import from public-domain	Webby,R.; Kayali,G.; Barbour,E.; Dbaibo,G.; Saade,M.; Tabet,C.; Shaib,H.A.; Debeauchamp,J.
EPI_ISL_93285	A/quail/Lebanon/272/2010	A / H9N2	2010-08	Lebanon	Coturnix	NA	Import from public-domain	Webby,R.; Kayali,G.; Barbour,E.; Dbaibo,G.; Saade,M.; Tabet,C.; Shaib,H.A.; Debeauchamp,J.
EPI_ISL_244959	A/chicken/Myanmar/NK-2/2015	A / H9N2	2015-06	Myanmar	Chicken	NA	Import from public-domain	Lin,T.N.; Nonthabenjawan,N.; Chaiyawong,S.; Bunpapong,N.; Boonyapisitsopa,S.; Janetanakit,T.; Mon,P.P.; Mon,H.H.; Oo,K.N.; Oo,S.M.; Win,M.M.; Amonsin,A.
EPI_ISL_244960	A/chicken/Myanmar/NK-4/2015	A / H9N2	2015-06	Myanmar	Chicken	NA	Import from public-domain	Lin,T.N.; Nonthabenjawan,N.; Chaiyawong,S.; Bunpapong,N.; Boonyapisitsopa,S.; Janetanakit,T.; Mon,P.P.; Mon,H.H.; Oo,K.N.; Oo,S.M.; Win,M.M.; Amonsin,A.
EPI_ISL_309803	A/Chicken/Netherlands/10020245/2010	A / H9N2	2010-12-10	Netherlands	Chicken	Wageningen Bioveterinary Research	Saskia Bergervoet (Wageningen Bioveterinary Research)	Bergervoet, Saskia; Heutink, Rene; Harders, Frank; Beerens, Nancy
EPI_ISL_309824	A/Turkey/Netherlands/11015452/2011	A / H9N2	2011-08-31	Netherlands	Turkey	Wageningen Bioveterinary Research	Saskia Bergervoet (Wageningen Bioveterinary Research)	Bergervoet, Saskia; Heutink, Rene; Harders, Frank; Beerens, Nancy
EPI_ISL_129978	A/mallard/Norway/10_1537/2009	A / H9N2	2009	Norway	Larus canus	NA	Import from public-domain	Tonnessen,R.; Toennessen,R.
EPI_ISL_132830	A/chicken/Attock/NARC-14994/2009	A / H9N2	2009-12-03	Pakistan	Chicken	NA	Import from public-domain	Siddique,N.; Abbas,M.A.; Ahmed,Z.; Naeem,K.
EPI_ISL_171320	A/chicken/Pakistan/289-186/2010	A / H9N2	2010-02-11	Pakistan	Chicken	NA	Import from public-domain	Chaudhry,M.; Angot,A.; Bin Rashid,H.; Hussain,M.; Trovo,G.; Drago,A.; Valastro,V.; Cattoli,G.; Capua,I.; Thrusfield,M.; Welburn,S.
EPI_ISL_171319	A/chicken/Pakistan/283-11/2010	A / H9N2	2010-01-23	Pakistan	Chicken	NA	Import from public-domain	Chaudhry,M.; Angot,A.; Bin Rashid,H.; Hussain,M.; Trovo,G.; Drago,A.; Valastro,V.; Cattoli,G.; Capua,I.; Thrusfield,M.; Welburn,S.
EPI_ISL_206689	A/chicken/Pakistan/26A/2012	A / H9N2	2012-01-01	Pakistan	Chicken	NA	Import from public-domain	Sharma,P.; Rehmani,S.F.; Wajid,A.; Olivier,T.; William-Coplin,D.; Suarez,D.; Swayne,D.; Afonso,C.
EPI_ISL_328875	A/Avian/Pakistan/261/2015	A / H9N2	2015-07	Pakistan	Avian	NA	Import from public-domain	Sealy,J.E.; Yaqub,T.; Peacock,T.P.; Chang,P.; Ermetal,B.; Clements,A.; Sadeyen,J.-R.; Mehboob,A.; Shelton,H.; Bryant,J.E.; Daniels,R.S.; McCauley,J.W.; Iqbal,M.
EPI_ISL_328917	A/Avian/Pakistan/19/2015	A / H9N2	2015-05	Pakistan	Avian	NA	Import from public-domain	Sealy,J.E.; Yaqub,T.; Peacock,T.P.; Chang,P.; Ermetal,B.; Clements,A.; Sadeyen,J.-R.; Mehboob,A.; Shelton,H.; Bryant,J.E.; Daniels,R.S.; McCauley,J.W.; Iqbal,M.
EPI_ISL_328925	A/Avian/Pakistan/974/2015	A / H9N2	2015-11	Pakistan	Avian	NA	Import from public-domain	Sealy,J.E.; Yaqub,T.; Peacock,T.P.; Chang,P.; Ermetal,B.; Clements,A.; Sadeyen,J.-R.; Mehboob,A.; Shelton,H.; Bryant,J.E.; Daniels,R.S.; McCauley,J.W.; Iqbal,M.
EPI_ISL_328909	A/Avian/Pakistan/803/2015	A / H9N2	2015-12	Pakistan	Avian	NA	Import from public-domain	Sealy,J.E.; Yaqub,T.; Peacock,T.P.; Chang,P.; Ermetal,B.; Clements,A.; Sadeyen,J.-R.; Mehboob,A.; Shelton,H.; Bryant,J.E.; Daniels,R.S.; McCauley,J.W.; Iqbal,M.
EPI_ISL_328911	A/Avian/Pakistan/409/2015	A / H9N2	2015-05	Pakistan	Avian	NA	Import from public-domain	Sealy,J.E.; Yaqub,T.; Peacock,T.P.; Chang,P.; Ermetal,B.; Clements,A.; Sadeyen,J.-R.; Mehboob,A.; Shelton,H.; Bryant,J.E.; Daniels,R.S.; McCauley,J.W.; Iqbal,M.
EPI_ISL_206690	A/chicken/Pakistan/13A/2015	A / H9N2	2015-05-19	Pakistan	Chicken	NA	Import from public-domain	Sharma,P.; Rehmani,S.F.; Wajid,A.; Olivier,T.; William-Coplin,D.; Suarez,D.; Swayne,D.; Afonso,C.
EPI_ISL_328890	A/Avian/Pakistan/989/2015	A / H9N2	2015-12	Pakistan	Avian	NA	Import from public-domain	Sealy,J.E.; Yaqub,T.; Peacock,T.P.; Chang,P.; Ermetal,B.; Clements,A.; Sadeyen,J.-R.; Mehboob,A.; Shelton,H.; Bryant,J.E.; Daniels,R.S.; McCauley,J.W.; Iqbal,M.
EPI_ISL_328914	A/Avian/Pakistan/979/2015	A / H9N2	2015-12	Pakistan	Avian	NA	Import from public-domain	Sealy,J.E.; Yaqub,T.; Peacock,T.P.; Chang,P.; Ermetal,B.; Clements,A.; Sadeyen,J.-R.; Mehboob,A.; Shelton,H.; Bryant,J.E.; Daniels,R.S.; McCauley,J.W.; Iqbal,M.
EPI_ISL_328924	A/Avian/Pakistan/973/2015	A / H9N2	2015-12	Pakistan	Avian	NA	Import from public-domain	Sealy,J.E.; Yaqub,T.; Peacock,T.P.; Chang,P.; Ermetal,B.; Clements,A.; Sadeyen,J.-R.; Mehboob,A.; Shelton,H.; Bryant,J.E.; Daniels,R.S.; McCauley,J.W.; Iqbal,M.
EPI_ISL_328886	A/Avian/Pakistan/981/2015	A / H9N2	2015-12	Pakistan	Avian	NA	Import from public-domain	Sealy,J.E.; Yaqub,T.; Peacock,T.P.; Chang,P.; Ermetal,B.; Clements,A.; Sadeyen,J.-R.; Mehboob,A.; Shelton,H.; Bryant,J.E.; Daniels,R.S.; McCauley,J.W.; Iqbal,M.
EPI_ISL_328878	A/Avian/Pakistan/572/2015	A / H9N2	2015-12	Pakistan	Avian	NA	Import from public-domain	Sealy,J.E.; Yaqub,T.; Peacock,T.P.; Chang,P.; Ermetal,B.; Clements,A.; Sadeyen,J.-R.; Mehboob,A.; Shelton,H.; Bryant,J.E.; Daniels,R.S.; McCauley,J.W.; Iqbal,M.
EPI_ISL_328918	A/Avian/Pakistan/40/2015	A / H9N2	2015-05	Pakistan	Avian	NA	Import from public-domain	Sealy,J.E.; Yaqub,T.; Peacock,T.P.; Chang,P.; Ermetal,B.; Clements,A.; Sadeyen,J.-R.; Mehboob,A.; Shelton,H.; Bryant,J.E.; Daniels,R.S.; McCauley,J.W.; Iqbal,M.
EPI_ISL_328926	A/Avian/Pakistan/632/2015	A / H9N2	2015-12	Pakistan	Avian	NA	Import from public-domain	Sealy,J.E.; Yaqub,T.; Peacock,T.P.; Chang,P.; Ermetal,B.; Clements,A.; Sadeyen,J.-R.; Mehboob,A.; Shelton,H.; Bryant,J.E.; Daniels,R.S.; McCauley,J.W.; Iqbal,M.
EPI_ISL_328921	A/Avian/Pakistan/66/2015	A / H9N2	2015-03	Pakistan	Avian	NA	Import from public-domain	Sealy,J.E.; Yaqub,T.; Peacock,T.P.; Chang,P.; Ermetal,B.; Clements,A.; Sadeyen,J.-R.; Mehboob,A.; Shelton,H.; Bryant,J.E.; Daniels,R.S.; McCauley,J.W.; Iqbal,M.
EPI_ISL_328923	A/Avian/Pakistan/971/2015	A / H9N2	2015-12	Pakistan	Avian	NA	Import from public-domain	Sealy,J.E.; Yaqub,T.; Peacock,T.P.; Chang,P.; Ermetal,B.; Clements,A.; Sadeyen,J.-R.; Mehboob,A.; Shelton,H.; Bryant,J.E.; Daniels,R.S.; McCauley,J.W.; Iqbal,M.
EPI_ISL_328906	A/Avian/Pakistan/986/2015	A / H9N2	2015-12	Pakistan	Avian	NA	Import from public-domain	Sealy,J.E.; Yaqub,T.; Peacock,T.P.; Chang,P.; Ermetal,B.; Clements,A.; Sadeyen,J.-R.; Mehboob,A.; Shelton,H.; Bryant,J.E.; Daniels,R.S.; McCauley,J.W.; Iqbal,M.
EPI_ISL_328876	A/Avian/Pakistan/403/2015	A / H9N2	2015-05	Pakistan	Avian	NA	Import from public-domain	Sealy,J.E.; Yaqub,T.; Peacock,T.P.; Chang,P.; Ermetal,B.; Clements,A.; Sadeyen,J.-R.; Mehboob,A.; Shelton,H.; Bryant,J.E.; Daniels,R.S.; McCauley,J.W.; Iqbal,M.
EPI_ISL_328891	A/Avian/Pakistan/994/2015	A / H9N2	2015-12	Pakistan	Avian	NA	Import from public-domain	Sealy,J.E.; Yaqub,T.; Peacock,T.P.; Chang,P.; Ermetal,B.; Clements,A.; Sadeyen,J.-R.; Mehboob,A.; Shelton,H.; Bryant,J.E.; Daniels,R.S.; McCauley,J.W.; Iqbal,M.
EPI_ISL_371759	A/chicken/Kasoor/SI36/2017	A / H9N2	2017-02-07	Pakistan	Chicken	NA	Import from public-domain	Lee,D.-H.; Swayne,D.; Criado,M.; Killmaster,L.; Iqbal,S.; Rashid,H.; Chaudhry,M.
EPI_ISL_189411	A/mallard/Portugal/83660/2009	A / H9N2	2009-06-17	Portugal	Anas platyrhynchos	NA	Import from public-domain	Wentworth,D.E.; Halpin,R.A.; Lin,X.; Bera,J.; Ransier,A.; Fedorova,N.; Tsitrin,T.; McLellan,M.; Stockwell,T.; Amedeo,P.; Appalla,L.; Bishop,B.; Edworthy,P.; Gupta,N.; Hoover,J.; Katzel,D.; Li,K.; Schobel,S.; Shrivastava,S.; Thovarai,V.; Wang,S.; Fouchier,R.; Osterhaus,A.; Olsen,B.; Wille,M.; Latorre-Margalef,N.; Tolf,C.; Bao,Y.; Sanders,R.; Zhdanov,S.; Kiryutin,B.; Lipman,D.J.; Tatusova,T.; Walde…
EPI_ISL_189412	A/mallard/Portugal/83695/2009	A / H9N2	2009-06-21	Portugal	Anas platyrhynchos	NA	Import from public-domain	Wentworth,D.E.; Halpin,R.A.; Lin,X.; Bera,J.; Ransier,A.; Fedorova,N.; Tsitrin,T.; McLellan,M.; Stockwell,T.; Amedeo,P.; Appalla,L.; Bishop,B.; Edworthy,P.; Gupta,N.; Hoover,J.; Katzel,D.; Li,K.; Schobel,S.; Shrivastava,S.; Thovarai,V.; Wang,S.; Fouchier,R.; Osterhaus,A.; Olsen,B.; Wille,M.; Latorre-Margalef,N.; Tolf,C.; Bao,Y.; Sanders,R.; Zhdanov,S.; Kiryutin,B.; Lipman,D.J.; Tatusova,T.; Walde…
EPI_ISL_336927	A/chicken/Primorsky Krai/1771/2018	A / H9N2	2018-12-11	Russian Federation	Gallus gallus domesticus	State Research Center of Virology and Biotechnology (VECTOR)	Natalia Goncharova (State Research Center of Virology and Biotechnology (VECTOR) / Emerging Zoonotic Diseases and Influenza)	Natalia,Goncharova; Ivan,Susloparov; Natalia,Kolosova; Alexey,Danilenko; Juliya,Bulanovich; Vasiliy,Marchenko; Alexander,Ryzhikov
EPI_ISL_321315	A/chicken/Primorsky_Krai/03/2018	A / H9N2	2018-05-08	Russian Federation	Gallus gallus	NA	Ivan Susloparov (State Research Center of Virology and Biotechnology (VECTOR) / Emerging Zoonotic Diseases and Influenza)	Ivan,Susloparov; Natalya,Goncharova; Natalya,Kolosova; Alexey,Danilenko; Vasiliy,Marchenko; Alexander,Ryzhikov
EPI_ISL_309322	A/chicken/Amur_Russia/17/2018	A / H9N2	2018-02-08	Russian Federation	Chicken	NA	Ivan Sobolev (Research Institute of Experimental and Clinical Medicine)	NA
EPI_ISL_321316	A/chicken/Primorsky_Krai/05/2018	A / H9N2	2018-05-08	Russian Federation	Gallus gallus	NA	Ivan Susloparov (State Research Center of Virology and Biotechnology (VECTOR) / Emerging Zoonotic Diseases and Influenza)	Ivan,Susloparov; Natalya,Goncharova; Natalya,Kolosova; Alexey,Danilenko; Vasiliy,Marchenko; Alexander,Ryzhikov
EPI_ISL_331292	A/chicken/Siberia/03/2018	A / H9N2	2018-05-15	Russian Federation	Avian	Research Institute of Experimental and Clinical Medicine	Ivan Sobolev (Research Institute of Experimental and Clinical Medicine)	Sharshov, K.; Sobolev, I.; Leonov, S.; Yushkov, Y.; Irza, V.; Alekseev, A.; Alikina, T.; Kabilov, M.; Shestopalov, A.
EPI_ISL_189413	A/mallard/Sweden/99668/2009	A / H9N2	2009-09-17	Sweden	Anas platyrhynchos	NA	Import from public-domain	Wentworth,D.E.; Halpin,R.A.; Lin,X.; Bera,J.; Ransier,A.; Fedorova,N.; Tsitrin,T.; McLellan,M.; Stockwell,T.; Amedeo,P.; Appalla,L.; Bishop,B.; Edworthy,P.; Gupta,N.; Hoover,J.; Katzel,D.; Li,K.; Schobel,S.; Shrivastava,S.; Thovarai,V.; Wang,S.; Fouchier,R.; Osterhaus,A.; Olsen,B.; Wille,M.; Latorre-Margalef,N.; Tolf,C.; Bao,Y.; Sanders,R.; Zhdanov,S.; Kiryutin,B.; Lipman,D.J.; Tatusova,T.; Walde…
EPI_ISL_189414	A/mallard/Sweden/99785/2009	A / H9N2	2009-09-26	Sweden	Anas platyrhynchos	NA	Import from public-domain	Wentworth,D.E.; Halpin,R.A.; Lin,X.; Bera,J.; Ransier,A.; Fedorova,N.; Tsitrin,T.; McLellan,M.; Stockwell,T.; Amedeo,P.; Appalla,L.; Bishop,B.; Edworthy,P.; Gupta,N.; Hoover,J.; Katzel,D.; Li,K.; Schobel,S.; Shrivastava,S.; Thovarai,V.; Wang,S.; Fouchier,R.; Osterhaus,A.; Olsen,B.; Wille,M.; Latorre-Margalef,N.; Tolf,C.; Bao,Y.; Sanders,R.; Zhdanov,S.; Kiryutin,B.; Lipman,D.J.; Tatusova,T.; Walde…
EPI_ISL_145649	A/white bellied bustard/United Arab Emirates/D1520/2011	A / H9N2	2011-07-24	United Arab Emirates	Other avian	NA	Import from public-domain	Wernery,U.; Shanmuganatham,K.K.; Krylov,P.S.; Joseph,S.; Friedman,K.; Krauss,S.; Webster,R.G.
EPI_ISL_145648	A/pheasant/United Arab Emirates/D1307.B/2011	A / H9N2	2011-06-15	United Arab Emirates	Pheasant	NA	Import from public-domain	Wernery,U.; Shanmuganatham,K.K.; Krylov,P.S.; Joseph,S.; Friedman,K.; Krauss,S.; Webster,R.G.
EPI_ISL_145650	A/quail/United Arab Emirates/D1556/2011	A / H9N2	2011-08-01	United Arab Emirates	Coturnix	NA	Import from public-domain	Wernery,U.; Shanmuganatham,K.K.; Krylov,P.S.; Joseph,S.; Friedman,K.; Krauss,S.; Webster,R.G.
EPI_ISL_145647	A/pheasant/United Arab Emirates/D1521/2011	A / H9N2	2011-07-24	United Arab Emirates	Pheasant	NA	Import from public-domain	Wernery,U.; Shanmuganatham,K.K.; Krylov,P.S.; Joseph,S.; Friedman,K.; Krauss,S.; Webster,R.G.
EPI_ISL_225569	A/chicken/Dubai/D2506.A/2015	A / H9N2	2015-11-27	United Arab Emirates	Chicken	NA	Import from public-domain	Lau,S.-Y.; Joseph,S.; Chan,K.-H.; Chen,H.; Patteril,N.A.; Elizabeth,S.K.; Muhammed,R.; Baskar,V.; Lau,S.K.P.; Kinne,J.; Wernery,U.; Woo,P.C.Y.
EPI_ISL_139366	A/Japanese Quail/Vietnam/4/2009	A / H9N2	2009-11	Vietnam	Coturnix japonica	NA	Import from public-domain	Takakuwa,H.
EPI_ISL_139367	A/Japanese Quail/Vietnam/7/2009	A / H9N2	2009-11	Vietnam	Coturnix japonica	NA	Import from public-domain	Takakuwa,H.
EPI_ISL_142872	A/chicken/Vietnam/NCVD-1156/2011	A / H9N2	2011-12-21	Vietnam	Avian	National Centre of Veterinary Diagnostics	Yunho Jang (Centers for Disease Control and Prevention / WHO Collaborating Center for Surveillance, Epidemiology and Control of Influenza, Influenza Division)	NA
EPI_ISL_387762	A/chicken/Viet Nam/QN-0540/2013	A / H9N2	2013-07-05	Vietnam	Chicken	NA	Import from public-domain	Tan,G.; Pickett,B.; Fedorova,N.; Amedeo,P.; Isom,R.; Hu,L.; Christensen,J.; Miller,J.; Durbin,A.; Williams,T.; Arumemi,F.; Kawaoka,Y.; Zhong,G.; Neumann,G.
EPI_ISL_144970	A/muscovy duck/Vietnam/LBM417/2013	A / H9N2	2013-05-07	Vietnam	Cairina moschata	NA	Import from public-domain	Soda,K.; Hotta,K.; Le,M.Q.; Ito,T.; Hashimoto,Y.
EPI_ISL_387754	A/chicken/Viet Nam/QN-0467/2013	A / H9N2	2013-06-19	Vietnam	Chicken	NA	Import from public-domain	Tan,G.; Pickett,B.; Fedorova,N.; Amedeo,P.; Isom,R.; Hu,L.; Christensen,J.; Miller,J.; Durbin,A.; Williams,T.; Arumemi,F.; Kawaoka,Y.; Zhong,G.; Neumann,G.
EPI_ISL_387793	A/duck/Viet Nam/QN-0536/2013	A / H9N2	2013-07-05	Vietnam	Duck	NA	Import from public-domain	Tan,G.; Pickett,B.; Fedorova,N.; Amedeo,P.; Isom,R.; Hu,L.; Christensen,J.; Miller,J.; Durbin,A.; Williams,T.; Arumemi,F.; Kawaoka,Y.; Zhong,G.; Neumann,G.
EPI_ISL_387721	A/chicken/Viet Nam/HN-0335/2013	A / H9N2	2013-06-06	Vietnam	Chicken	NA	Import from public-domain	Tan,G.; Pickett,B.; Fedorova,N.; Amedeo,P.; Isom,R.; Hu,L.; Christensen,J.; Miller,J.; Durbin,A.; Williams,T.; Arumemi,F.; Kawaoka,Y.; Zhong,G.; Neumann,G.
EPI_ISL_387751	A/chicken/Viet Nam/QN-0276/2013	A / H9N2	2013-05-24	Vietnam	Chicken	NA	Import from public-domain	Tan,G.; Pickett,B.; Fedorova,N.; Amedeo,P.; Isom,R.; Hu,L.; Christensen,J.; Miller,J.; Durbin,A.; Williams,T.; Arumemi,F.; Kawaoka,Y.; Zhong,G.; Neumann,G.
EPI_ISL_387764	A/chicken/Viet Nam/QN-0545/2013	A / H9N2	2013-07-05	Vietnam	Chicken	NA	Import from public-domain	Tan,G.; Pickett,B.; Fedorova,N.; Amedeo,P.; Isom,R.; Hu,L.; Christensen,J.; Miller,J.; Durbin,A.; Williams,T.; Arumemi,F.; Kawaoka,Y.; Zhong,G.; Neumann,G.
EPI_ISL_387788	A/duck/Viet Nam/QN-0506/2013	A / H9N2	2013-06-28	Vietnam	Duck	NA	Import from public-domain	Tan,G.; Pickett,B.; Fedorova,N.; Amedeo,P.; Isom,R.; Hu,L.; Christensen,J.; Miller,J.; Durbin,A.; Williams,T.; Arumemi,F.; Kawaoka,Y.; Zhong,G.; Neumann,G.
EPI_ISL_387748	A/chicken/Viet Nam/QN-0258/2013	A / H9N2	2013-05-24	Vietnam	Chicken	NA	Import from public-domain	Tan,G.; Pickett,B.; Fedorova,N.; Amedeo,P.; Isom,R.; Hu,L.; Christensen,J.; Miller,J.; Durbin,A.; Williams,T.; Arumemi,F.; Kawaoka,Y.; Zhong,G.; Neumann,G.
EPI_ISL_387720	A/chicken/Viet Nam/HN-0333/2013	A / H9N2	2013-06-06	Vietnam	Chicken	NA	Import from public-domain	Tan,G.; Pickett,B.; Fedorova,N.; Amedeo,P.; Isom,R.; Hu,L.; Christensen,J.; Miller,J.; Durbin,A.; Williams,T.; Arumemi,F.; Kawaoka,Y.; Zhong,G.; Neumann,G.
EPI_ISL_387780	A/duck/Viet Nam/QN-0149/2013	A / H9N2	2013-05-08	Vietnam	Duck	NA	Import from public-domain	Tan,G.; Pickett,B.; Fedorova,N.; Amedeo,P.; Isom,R.; Hu,L.; Christensen,J.; Miller,J.; Durbin,A.; Williams,T.; Arumemi,F.; Kawaoka,Y.; Zhong,G.; Neumann,G.
EPI_ISL_387726	A/chicken/Viet Nam/HN-0601/2013	A / H9N2	2013-08-06	Vietnam	Chicken	NA	Import from public-domain	Tan,G.; Pickett,B.; Fedorova,N.; Amedeo,P.; Isom,R.; Hu,L.; Christensen,J.; Miller,J.; Durbin,A.; Williams,T.; Arumemi,F.; Kawaoka,Y.; Zhong,G.; Neumann,G.
EPI_ISL_387749	A/chicken/Viet Nam/QN-0272/2013	A / H9N2	2013-05-24	Vietnam	Chicken	NA	Import from public-domain	Tan,G.; Pickett,B.; Fedorova,N.; Amedeo,P.; Isom,R.; Hu,L.; Christensen,J.; Miller,J.; Durbin,A.; Williams,T.; Arumemi,F.; Kawaoka,Y.; Zhong,G.; Neumann,G.
EPI_ISL_387759	A/chicken/Viet Nam/QN-0514/2013	A / H9N2	2013-06-28	Vietnam	Chicken	NA	Import from public-domain	Tan,G.; Pickett,B.; Fedorova,N.; Amedeo,P.; Isom,R.; Hu,L.; Christensen,J.; Miller,J.; Durbin,A.; Williams,T.; Arumemi,F.; Kawaoka,Y.; Zhong,G.; Neumann,G.
EPI_ISL_387724	A/chicken/Viet Nam/HN-0599/2013	A / H9N2	2013-08-06	Vietnam	Chicken	NA	Import from public-domain	Tan,G.; Pickett,B.; Fedorova,N.; Amedeo,P.; Isom,R.; Hu,L.; Christensen,J.; Miller,J.; Durbin,A.; Williams,T.; Arumemi,F.; Kawaoka,Y.; Zhong,G.; Neumann,G.
EPI_ISL_144548	A/chicken/Quanh Ninh/26/2013	A / H9N2	2013-04-10	Vietnam	Gallus gallus	NA	Import from public-domain	Azuma,N.; Soda,K.; Hotta,K.; Le,M.Q.; Ito,T.
EPI_ISL_387733	A/chicken/Viet Nam/LS-0116/2013	A / H9N2	2013-05-05	Vietnam	Chicken	NA	Import from public-domain	Tan,G.; Pickett,B.; Fedorova,N.; Amedeo,P.; Isom,R.; Hu,L.; Christensen,J.; Miller,J.; Durbin,A.; Williams,T.; Arumemi,F.; Kawaoka,Y.; Zhong,G.; Neumann,G.
EPI_ISL_387730	A/chicken/Viet Nam/HN-1726/2014	A / H9N2	2014-09-09	Vietnam	Chicken	NA	Import from public-domain	Tan,G.; Pickett,B.; Fedorova,N.; Amedeo,P.; Isom,R.; Hu,L.; Christensen,J.; Miller,J.; Durbin,A.; Williams,T.; Arumemi,F.; Kawaoka,Y.; Zhong,G.; Neumann,G.
EPI_ISL_166545	A/chicken/Long An/63/2014	A / H9N2	2014-07-12	Vietnam	Chicken	NA	Import from public-domain	Soda,K.; Yamashiro,T.; Le,Q.M.; Ito,T.
EPI_ISL_327765	A/chicken/Vietnam/H7F-14-CB4-18/2014	A / H9N2	2014-11-03	Vietnam	Gallus gallus	NA	Import from public-domain	Thuy,D.M.; Peacock,T.P.; Bich,V.T.N.; Fabrizio,T.; Hoang,D.N.; Tho,N.D.; Diep,N.T.; Nguyen,M.; Hoa,L.N.M.; Trang,H.T.T.; Choisy,M.; Inui,K.; Newman,S.; Trung,N.V.; van Doorn,R.; To,T.L.; Iqbal,M.; Bryant,J.E.
EPI_ISL_327746	A/chicken/Vietnam/H7F-CB4-35/2014	A / H9N2	2014-11-03	Vietnam	Gallus gallus	NA	Import from public-domain	Thuy,D.M.; Peacock,T.P.; Bich,V.T.N.; Fabrizio,T.; Hoang,D.N.; Tho,N.D.; Diep,N.T.; Nguyen,M.; Hoa,L.N.M.; Trang,H.T.T.; Choisy,M.; Inui,K.; Newman,S.; Trung,N.V.; van Doorn,R.; To,T.L.; Iqbal,M.; Bryant,J.E.
EPI_ISL_327764	A/chicken/Vietnam/H7F-14-CB4-2/2014	A / H9N2	2014-11-03	Vietnam	Gallus gallus	NA	Import from public-domain	Thuy,D.M.; Peacock,T.P.; Bich,V.T.N.; Fabrizio,T.; Hoang,D.N.; Tho,N.D.; Diep,N.T.; Nguyen,M.; Hoa,L.N.M.; Trang,H.T.T.; Choisy,M.; Inui,K.; Newman,S.; Trung,N.V.; van Doorn,R.; To,T.L.; Iqbal,M.; Bryant,J.E.
EPI_ISL_387731	A/chicken/Viet Nam/HN-1727/2014	A / H9N2	2014-09-09	Vietnam	Chicken	NA	Import from public-domain	Tan,G.; Pickett,B.; Fedorova,N.; Amedeo,P.; Isom,R.; Hu,L.; Christensen,J.; Miller,J.; Durbin,A.; Williams,T.; Arumemi,F.; Kawaoka,Y.; Zhong,G.; Neumann,G.
EPI_ISL_327767	A/chicken/Vietnam/H7F-14-CB4-33/2014	A / H9N2	2014-11-03	Vietnam	Gallus gallus	NA	Import from public-domain	Thuy,D.M.; Peacock,T.P.; Bich,V.T.N.; Fabrizio,T.; Hoang,D.N.; Tho,N.D.; Diep,N.T.; Nguyen,M.; Hoa,L.N.M.; Trang,H.T.T.; Choisy,M.; Inui,K.; Newman,S.; Trung,N.V.; van Doorn,R.; To,T.L.; Iqbal,M.; Bryant,J.E.
EPI_ISL_181125	A/muscovy duck/Vietnam/LBM719/2014	A / H9N2	2014-09-16	Vietnam	Cairina moschata	NA	Import from public-domain	Soda,K.; Hotta,K.; Trang,H.U.; Le,Q.M.; Yamashiro,T.; Ito,T.
EPI_ISL_224914	A/chicken/VungTau/0189/2014	A / H9N2	2014-03-12	Vietnam	Chicken	NA	Import from public-domain	Cao,B.V.; Le Ha,T.D.; Mai,V.N.; Dang Trinh,M.A.; Le Phan,K.N.; Vo Tran,N.T.; Hoang,T.
EPI_ISL_224916	A/chicken/HoChiMinh/0196/2014	A / H9N2	2014-04-10	Vietnam	Chicken	NA	Import from public-domain	Cao,B.V.; Le Ha,T.D.; Mai,V.N.; Dang Trinh,M.A.; Le Phan,K.N.; Vo Tran,N.T.; Hoang,T.
EPI_ISL_327747	A/chicken/Vietnam/H7F-LC4-26/2014	A / H9N2	2014-12-03	Vietnam	Gallus gallus	NA	Import from public-domain	Thuy,D.M.; Peacock,T.P.; Bich,V.T.N.; Fabrizio,T.; Hoang,D.N.; Tho,N.D.; Diep,N.T.; Nguyen,M.; Hoa,L.N.M.; Trang,H.T.T.; Choisy,M.; Inui,K.; Newman,S.; Trung,N.V.; van Doorn,R.; To,T.L.; Iqbal,M.; Bryant,J.E.
EPI_ISL_327766	A/chicken/Vietnam/H7F-14-CB4-19/2014	A / H9N2	2014-11-03	Vietnam	Gallus gallus	NA	Import from public-domain	Thuy,D.M.; Peacock,T.P.; Bich,V.T.N.; Fabrizio,T.; Hoang,D.N.; Tho,N.D.; Diep,N.T.; Nguyen,M.; Hoa,L.N.M.; Trang,H.T.T.; Choisy,M.; Inui,K.; Newman,S.; Trung,N.V.; van Doorn,R.; To,T.L.; Iqbal,M.; Bryant,J.E.
EPI_ISL_387732	A/chicken/Viet Nam/HN-1728/2014	A / H9N2	2014-09-09	Vietnam	Chicken	NA	Import from public-domain	Tan,G.; Pickett,B.; Fedorova,N.; Amedeo,P.; Isom,R.; Hu,L.; Christensen,J.; Miller,J.; Durbin,A.; Williams,T.; Arumemi,F.; Kawaoka,Y.; Zhong,G.; Neumann,G.
EPI_ISL_368670	A/chicken/Viet Nam/HU1-833/2014	A / H9N2	2014-09-05	Vietnam	Chicken	NA	Import from public-domain	Sakoda,Y.; Okamatsu,M.; Matsuno,K.
EPI_ISL_327745	A/chicken/Vietnam/H7F-14-BN4-342/2014	A / H9N2	2014-12-01	Vietnam	Gallus gallus	NA	Import from public-domain	Thuy,D.M.; Peacock,T.P.; Bich,V.T.N.; Fabrizio,T.; Hoang,D.N.; Tho,N.D.; Diep,N.T.; Nguyen,M.; Hoa,L.N.M.; Trang,H.T.T.; Choisy,M.; Inui,K.; Newman,S.; Trung,N.V.; van Doorn,R.; To,T.L.; Iqbal,M.; Bryant,J.E.
EPI_ISL_327768	A/chicken/Vietnam/H7F-14-HN4-564/2014	A / H9N2	2014-12-25	Vietnam	Gallus gallus	NA	Import from public-domain	Thuy,D.M.; Peacock,T.P.; Bich,V.T.N.; Fabrizio,T.; Hoang,D.N.; Tho,N.D.; Diep,N.T.; Nguyen,M.; Hoa,L.N.M.; Trang,H.T.T.; Choisy,M.; Inui,K.; Newman,S.; Trung,N.V.; van Doorn,R.; To,T.L.; Iqbal,M.; Bryant,J.E.
EPI_ISL_387729	A/chicken/Viet Nam/HN-1723/2014	A / H9N2	2014-09-09	Vietnam	Chicken	NA	Import from public-domain	Tan,G.; Pickett,B.; Fedorova,N.; Amedeo,P.; Isom,R.; Hu,L.; Christensen,J.; Miller,J.; Durbin,A.; Williams,T.; Arumemi,F.; Kawaoka,Y.; Zhong,G.; Neumann,G.
EPI_ISL_327769	A/chicken/Vietnam/H7F-14-BN4-423/2014	A / H9N2	2014-12-09	Vietnam	Gallus gallus	NA	Import from public-domain	Thuy,D.M.; Peacock,T.P.; Bich,V.T.N.; Fabrizio,T.; Hoang,D.N.; Tho,N.D.; Diep,N.T.; Nguyen,M.; Hoa,L.N.M.; Trang,H.T.T.; Choisy,M.; Inui,K.; Newman,S.; Trung,N.V.; van Doorn,R.; To,T.L.; Iqbal,M.; Bryant,J.E.
EPI_ISL_327774	A/chicken/Vietnam/H7F-14-HG4-480/2014	A / H9N2	2014-12-07	Vietnam	Gallus gallus	NA	Import from public-domain	Thuy,D.M.; Peacock,T.P.; Bich,V.T.N.; Fabrizio,T.; Hoang,D.N.; Tho,N.D.; Diep,N.T.; Nguyen,M.; Hoa,L.N.M.; Trang,H.T.T.; Choisy,M.; Inui,K.; Newman,S.; Trung,N.V.; van Doorn,R.; To,T.L.; Iqbal,M.; Bryant,J.E.
EPI_ISL_387673	A/chicken/Viet Nam/HN-1725/2014	A / H9N2	2014-09-09	Vietnam	Chicken	NA	Import from public-domain	Tan,G.; Pickett,B.; Fedorova,N.; Amedeo,P.; Isom,R.; Hu,L.; Christensen,J.; Miller,J.; Durbin,A.; Williams,T.; Arumemi,F.; Kawaoka,Y.; Zhong,G.; Neumann,G.
EPI_ISL_327771	A/chicken/Vietnam/NCVD-15A13/2015	A / H9N2	2015-02-01	Vietnam	Gallus gallus	NA	Import from public-domain	Thuy,D.M.; Peacock,T.P.; Bich,V.T.N.; Fabrizio,T.; Hoang,D.N.; Tho,N.D.; Diep,N.T.; Nguyen,M.; Hoa,L.N.M.; Trang,H.T.T.; Choisy,M.; Inui,K.; Newman,S.; Trung,N.V.; van Doorn,R.; To,T.L.; Iqbal,M.; Bryant,J.E.
EPI_ISL_387342	A/chicken/Viet Nam/QN-2576/2015	A / H9N2	2015-11-06	Vietnam	Chicken	NA	Import from public-domain	Tan,G.; Pickett,B.; Fedorova,N.; Amedeo,P.; Isom,R.; Hu,L.; Christensen,J.; Miller,J.; Durbin,A.; Williams,T.; Arumemi,F.; Kawaoka,Y.; Zhong,G.; Neumann,G.
EPI_ISL_379564	A/chicken/Vietnam/HU3-373/2015	A / H9N2	2015-08-12	Vietnam	Gallus gallus domesticus	NA	Import from public-domain	Sakoda,Y.; Okamatsu,M.; Matsuno,K.; Chu,D.H.; Nguyen,L.T.; Jizou,M.
EPI_ISL_283463	A/chicken/Vietnam/HU4-2/2015	A / H9N2	2015-11-07	Vietnam	Gallus gallus domesticus	NA	Import from public-domain	Sakoda,Y.; Okamatsu,M.; Matsuno,K.; Jizou,M.
EPI_ISL_387344	A/duck/Viet Nam/HN-2589/2015	A / H9N2	2015-12-09	Vietnam	Duck	NA	Import from public-domain	Tan,G.; Pickett,B.; Fedorova,N.; Amedeo,P.; Isom,R.; Hu,L.; Christensen,J.; Miller,J.; Durbin,A.; Williams,T.; Arumemi,F.; Kawaoka,Y.; Zhong,G.; Neumann,G.
EPI_ISL_379961	A/duck/Vietnam/HU3-600/2015	A / H9N2	2015-08-12	Vietnam	Anas platyrhynchos var. domesticus	NA	Import from public-domain	Sakoda,Y.; Okamatsu,M.; Matsuno,K.; Chu,D.H.; Nguyen,L.T.; Jizou,M.
EPI_ISL_379563	A/chicken/Vietnam/HU3-9/2015	A / H9N2	2015-08-12	Vietnam	Gallus gallus domesticus	NA	Import from public-domain	Sakoda,Y.; Okamatsu,M.; Matsuno,K.; Chu,D.H.; Nguyen,L.T.; Jizou,M.
EPI_ISL_387334	A/duck/Viet Nam/HN-2588/2015	A / H9N2	2015-12-09	Vietnam	Duck	NA	Import from public-domain	Tan,G.; Pickett,B.; Fedorova,N.; Amedeo,P.; Isom,R.; Hu,L.; Christensen,J.; Miller,J.; Durbin,A.; Williams,T.; Arumemi,F.; Kawaoka,Y.; Zhong,G.; Neumann,G.
EPI_ISL_387310	A/duck/Viet Nam/HN-2587/2015	A / H9N2	2015-12-09	Vietnam	Duck	NA	Import from public-domain	Tan,G.; Pickett,B.; Fedorova,N.; Amedeo,P.; Isom,R.; Hu,L.; Christensen,J.; Miller,J.; Durbin,A.; Williams,T.; Arumemi,F.; Kawaoka,Y.; Zhong,G.; Neumann,G.
EPI_ISL_387318	A/chicken/Viet Nam/QN-2577/2015	A / H9N2	2015-11-06	Vietnam	Chicken	NA	Import from public-domain	Tan,G.; Pickett,B.; Fedorova,N.; Amedeo,P.; Isom,R.; Hu,L.; Christensen,J.; Miller,J.; Durbin,A.; Williams,T.; Arumemi,F.; Kawaoka,Y.; Zhong,G.; Neumann,G.
EPI_ISL_387309	A/chicken/Viet Nam/QN-2579/2015	A / H9N2	2015-11-06	Vietnam	Chicken	NA	Import from public-domain	Tan,G.; Pickett,B.; Fedorova,N.; Amedeo,P.; Isom,R.; Hu,L.; Christensen,J.; Miller,J.; Durbin,A.; Williams,T.; Arumemi,F.; Kawaoka,Y.; Zhong,G.; Neumann,G.
EPI_ISL_387339	A/duck/Viet Nam/HN-2590/2015	A / H9N2	2015-12-09	Vietnam	Duck	NA	Import from public-domain	Tan,G.; Pickett,B.; Fedorova,N.; Amedeo,P.; Isom,R.; Hu,L.; Christensen,J.; Miller,J.; Durbin,A.; Williams,T.; Arumemi,F.; Kawaoka,Y.; Zhong,G.; Neumann,G.
EPI_ISL_379566	A/chicken/Vietnam/HU3-739/2015	A / H9N2	2015-08-12	Vietnam	Gallus gallus domesticus	NA	Import from public-domain	Sakoda,Y.; Okamatsu,M.; Matsuno,K.; Chu,D.H.; Nguyen,L.T.; Jizou,M.
EPI_ISL_387327	A/chicken/Viet Nam/HN-2565/2015	A / H9N2	2015-11-12	Vietnam	Chicken	NA	Import from public-domain	Tan,G.; Pickett,B.; Fedorova,N.; Amedeo,P.; Isom,R.; Hu,L.; Christensen,J.; Miller,J.; Durbin,A.; Williams,T.; Arumemi,F.; Kawaoka,Y.; Zhong,G.; Neumann,G.
EPI_ISL_379569	A/chicken/Vietnam/HU5-1578/2016	A / H9N2	2016-08-09	Vietnam	Gallus gallus domesticus	NA	Import from public-domain	Sakoda,Y.; Okamatsu,M.; Matsuno,K.; Chu,D.H.; Nguyen,L.T.; Jizou,M.
EPI_ISL_387345	A/chicken/Viet Nam/HN-2610/2016	A / H9N2	2016-01-02	Vietnam	Chicken	NA	Import from public-domain	Tan,G.; Pickett,B.; Fedorova,N.; Amedeo,P.; Isom,R.; Hu,L.; Christensen,J.; Miller,J.; Durbin,A.; Williams,T.; Arumemi,F.; Kawaoka,Y.; Zhong,G.; Neumann,G.
EPI_ISL_387326	A/duck/Viet Nam/TN-2901/2016	A / H9N2	2016-04-22	Vietnam	Duck	NA	Import from public-domain	Tan,G.; Pickett,B.; Fedorova,N.; Amedeo,P.; Isom,R.; Hu,L.; Christensen,J.; Miller,J.; Durbin,A.; Williams,T.; Arumemi,F.; Kawaoka,Y.; Zhong,G.; Neumann,G.
EPI_ISL_387311	A/duck/Viet Nam/TN-2891/2016	A / H9N2	2016-04-22	Vietnam	Duck	NA	Import from public-domain	Tan,G.; Pickett,B.; Fedorova,N.; Amedeo,P.; Isom,R.; Hu,L.; Christensen,J.; Miller,J.; Durbin,A.; Williams,T.; Arumemi,F.; Kawaoka,Y.; Zhong,G.; Neumann,G.
EPI_ISL_387350	A/chicken/Viet Nam/TN-2882/2016	A / H9N2	2016-04-22	Vietnam	Chicken	NA	Import from public-domain	Tan,G.; Pickett,B.; Fedorova,N.; Amedeo,P.; Isom,R.; Hu,L.; Christensen,J.; Miller,J.; Durbin,A.; Williams,T.; Arumemi,F.; Kawaoka,Y.; Zhong,G.; Neumann,G.
EPI_ISL_387369	A/duck/Viet Nam/TN-2930/2016	A / H9N2	2016-05-13	Vietnam	Duck	NA	Import from public-domain	Tan,G.; Pickett,B.; Fedorova,N.; Amedeo,P.; Isom,R.; Hu,L.; Christensen,J.; Miller,J.; Durbin,A.; Williams,T.; Arumemi,F.; Kawaoka,Y.; Zhong,G.; Neumann,G.
EPI_ISL_387348	A/chicken/Viet Nam/HN-2628/2016	A / H9N2	2016-02-10	Vietnam	Chicken	NA	Import from public-domain	Tan,G.; Pickett,B.; Fedorova,N.; Amedeo,P.; Isom,R.; Hu,L.; Christensen,J.; Miller,J.; Durbin,A.; Williams,T.; Arumemi,F.; Kawaoka,Y.; Zhong,G.; Neumann,G.
EPI_ISL_333973	A/chicken/Vietnam/NCVD-LS52/2016	A / H9N2	2016-06-10	Vietnam	Avian	National Centre of Veterinary Diagnostics	Yunho Jang (Centers for Disease Control and Prevention / WHO Collaborating Center for Surveillance, Epidemiology and Control of Influenza, Influenza Division)	NA
EPI_ISL_387368	A/duck/Viet Nam/TN-2926/2016	A / H9N2	2016-05-13	Vietnam	Duck	NA	Import from public-domain	Tan,G.; Pickett,B.; Fedorova,N.; Amedeo,P.; Isom,R.; Hu,L.; Christensen,J.; Miller,J.; Durbin,A.; Williams,T.; Arumemi,F.; Kawaoka,Y.; Zhong,G.; Neumann,G.
EPI_ISL_387366	A/duck/Viet Nam/TN-2898/2016	A / H9N2	2016-04-22	Vietnam	Duck	NA	Import from public-domain	Tan,G.; Pickett,B.; Fedorova,N.; Amedeo,P.; Isom,R.; Hu,L.; Christensen,J.; Miller,J.; Durbin,A.; Williams,T.; Arumemi,F.; Kawaoka,Y.; Zhong,G.; Neumann,G.
EPI_ISL_372857	A/chicken/Viet Nam/6NH7/2017	A / H9N2	2017-10	Vietnam	Chicken	NA	Import from public-domain	Sealy,J.E.
EPI_ISL_379573	A/chicken/Vietnam/HU8-1720/2017	A / H9N2	2017-08-22	Vietnam	Gallus gallus domesticus	NA	Import from public-domain	Sakoda,Y.; Okamatsu,M.; Matsuno,K.; Chu,D.H.; Nguyen,L.T.; Jizou,M.
EPI_ISL_372846	A/chicken/Viet Nam/1N1/2017	A / H9N2	2017-10	Vietnam	Chicken	NA	Import from public-domain	Sealy,J.E.
EPI_ISL_379572	A/chicken/Vietnam/HU8-165/2017	A / H9N2	2017-08-20	Vietnam	Gallus gallus domesticus	NA	Import from public-domain	Sakoda,Y.; Okamatsu,M.; Matsuno,K.; Chu,D.H.; Nguyen,L.T.; Jizou,M.
EPI_ISL_372859	A/chicken/Viet Nam/3DO1/2017	A / H9N2	2017-10	Vietnam	Chicken	NA	Import from public-domain	Sealy,J.E.
EPI_ISL_379571	A/chicken/Vietnam/HU7-998/2017	A / H9N2	2017-08-01	Vietnam	Gallus gallus domesticus	NA	Import from public-domain	Sakoda,Y.; Okamatsu,M.; Matsuno,K.; Chu,D.H.; Nguyen,L.T.; Jizou,M.
EPI_ISL_372847	A/chicken/Viet Nam/1NH8/2017	A / H9N2	2017-10	Vietnam	Chicken	NA	Import from public-domain	Sealy,J.E.
EPI_ISL_372845	A/chicken/Viet Nam/1DO10/2017	A / H9N2	2017-10	Vietnam	Chicken	NA	Import from public-domain	Sealy,J.E.
EPI_ISL_372850	A/chicken/Viet Nam/2PH2/2017	A / H9N2	2017-10	Vietnam	Chicken	NA	Import from public-domain	Sealy,J.E.
EPI_ISL_372855	A/chicken/Viet Nam/4PH5/2017	A / H9N2	2017-10	Vietnam	Chicken	NA	Import from public-domain	Sealy,J.E.
EPI_ISL_372848	A/chicken/Viet Nam/1PH3/2017	A / H9N2	2017-10	Vietnam	Chicken	NA	Import from public-domain	Sealy,J.E.
EPI_ISL_372849	A/chicken/Viet Nam/2DO2/2017	A / H9N2	2017-10	Vietnam	Chicken	NA	Import from public-domain	Sealy,J.E.
EPI_ISL_295789	A/chicken/Vietnam/HU8-1599/2017	A / H9N2	2017-08-21	Vietnam	Gallus gallus domesticus	NA	Import from public-domain	Nguyen,L.T.; Chu,D.H.; Okamatsu,M.; Matsuno,K.; Sakoda,Y.; Jizou,M.
EPI_ISL_372856	A/chicken/Viet Nam/6DO2/2017	A / H9N2	2017-10	Vietnam	Chicken	NA	Import from public-domain	Sealy,J.E.
EPI_ISL_295817	A/chicken/Vietnam/HU7-15/2017	A / H9N2	2017-08-01	Vietnam	Gallus gallus domesticus	NA	Import from public-domain	Nguyen; LT.; Chu; DH.; Matsuno,K.; Okamatsu,M.; Sakoda,Y.; Jizou,M.
EPI_ISL_295791	A/chicken/Vietnam/HU8-1699/2017	A / H9N2	2017-08-21	Vietnam	Gallus gallus domesticus	NA	Import from public-domain	Nguyen,L.T.; Chu,D.H.; Okamatsu,M.; Matsuno,K.; Sakoda,Y.; Jizou,M.
EPI_ISL_389646	A/chicken/Vietnam/HU9-60/2018	A / H9N2	2018-08-13	Vietnam	Gallus gallus domesticus	NA	Import from public-domain	Sakoda,Y.; Okamatsu,M.; Matsuno,K.; Le,K.T.; Nguyen,L.T.; Jizou,M.
EPI_ISL_389658	A/chicken/Vietnam/HU9-843/2018	A / H9N2	2018-08-20	Vietnam	Gallus gallus domesticus	NA	Import from public-domain	Sakoda,Y.; Okamatsu,M.; Matsuno,K.; Le,K.T.; Nguyen,L.T.; Jizou,M.
EPI_ISL_389653	A/chicken/Vietnam/HU9-549/2018	A / H9N2	2018-08-16	Vietnam	Gallus gallus domesticus	NA	Import from public-domain	Sakoda,Y.; Okamatsu,M.; Matsuno,K.; Le,K.T.; Nguyen,L.T.; Jizou,M.
EPI_ISL_389664	A/chicken/Vietnam/HU10-1125/2018	A / H9N2	2018-08-27	Vietnam	Gallus gallus domesticus	NA	Import from public-domain	Sakoda,Y.; Okamatsu,M.; Matsuno,K.; Le,K.T.; Nguyen,L.T.; Jizou,M.
EPI_ISL_389655	A/chicken/Vietnam/HU9-567/2018	A / H9N2	2018-08-16	Vietnam	Gallus gallus domesticus	NA	Import from public-domain	Sakoda,Y.; Okamatsu,M.; Matsuno,K.; Le,K.T.; Nguyen,L.T.; Jizou,M.
EPI_ISL_389651	A/chicken/Vietnam/HU9-506/2018	A / H9N2	2018-08-15	Vietnam	Gallus gallus domesticus	NA	Import from public-domain	Sakoda,Y.; Okamatsu,M.; Matsuno,K.; Le,K.T.; Nguyen,L.T.; Jizou,M.
EPI_ISL_393321	A/chicken/Vietnam/HU10-1708/2018	A / H9N2	2018-08-30	Vietnam	Gallus gallus domesticus	NA	Import from public-domain	Sakoda,Y.; Okamatsu,M.; Matsuno,K.; Le,K.T.; Nguyen,L.T.; Jizou,M.
EPI_ISL_389649	A/chicken/Vietnam/HU9-447/2018	A / H9N2	2018-08-15	Vietnam	Gallus gallus domesticus	NA	Import from public-domain	Sakoda,Y.; Okamatsu,M.; Matsuno,K.; Le,K.T.; Nguyen,L.T.; Jizou,M.
EPI_ISL_393328	A/chicken/Vietnam/HU10-1947/2018	A / H9N2	2018-08-30	Vietnam	Gallus gallus domesticus	NA	Import from public-domain	Sakoda,Y.; Okamatsu,M.; Matsuno,K.; Le,K.T.; Nguyen,L.T.; Jizou,M.
EPI_ISL_407996	A/chicken/Yen Thanh/324VTC/2019	A / H9N2	2019-04-15	Vietnam	Gallus gallus domesticus	State Research Center of Virology and Biotechnology (VECTOR)	Natalia Goncharova (State Research Center of Virology and Biotechnology (VECTOR) / Emerging Zoonotic Diseases and Influenza)	NA
EPI_ISL_407905	A/chicken/Vinh/161VTC/2019	A / H9N2	2019-07-10	Vietnam	Gallus gallus domesticus	State Research Center of Virology and Biotechnology (VECTOR)	Natalia Goncharova (State Research Center of Virology and Biotechnology (VECTOR) / Emerging Zoonotic Diseases and Influenza)	NA
EPI_ISL_407985	A/chicken/Nghi Loc/223VTC/2019	A / H9N2	2019-04-15	Vietnam	Gallus gallus domesticus	State Research Center of Virology and Biotechnology (VECTOR)	Natalia Goncharova (State Research Center of Virology and Biotechnology (VECTOR) / Emerging Zoonotic Diseases and Influenza)	NA
EPI_ISL_407984	A/chicken/Nghi Loc/222VTC/2019	A / H9N2	2019-04-15	Vietnam	Gallus gallus domesticus	State Research Center of Virology and Biotechnology (VECTOR)	Natalia Goncharova (State Research Center of Virology and Biotechnology (VECTOR) / Emerging Zoonotic Diseases and Influenza)	NA
EPI_ISL_407898	A/chicken/Vinh/123VTC/2019	A / H9N2	2019-04-15	Vietnam	Gallus gallus domesticus	State Research Center of Virology and Biotechnology (VECTOR)	Natalia Goncharova (State Research Center of Virology and Biotechnology (VECTOR) / Emerging Zoonotic Diseases and Influenza)	NA
EPI_ISL_407903	A/duck/Vinh/126VTC/2019	A / H9N2	2019-04-15	Vietnam	Anas platyrhynchos f. domestica	State Research Center of Virology and Biotechnology (VECTOR)	Natalia Goncharova (State Research Center of Virology and Biotechnology (VECTOR) / Emerging Zoonotic Diseases and Influenza)	NA
EPI_ISL_408003	A/chicken/Yen Thanh/334VTC/2019	A / H9N2	2019-04-27	Vietnam	Gallus gallus domesticus	State Research Center of Virology and Biotechnology (VECTOR)	Natalia Goncharova (State Research Center of Virology and Biotechnology (VECTOR) / Emerging Zoonotic Diseases and Influenza)	NA
EPI_ISL_407901	A/duck/Vinh/125VTC/2019	A / H9N2	2019-04-15	Vietnam	Anas platyrhynchos f. domestica	State Research Center of Virology and Biotechnology (VECTOR)	Natalia Goncharova (State Research Center of Virology and Biotechnology (VECTOR) / Emerging Zoonotic Diseases and Influenza)	NA
EPI_ISL_407983	A/chicken/Nghi Loc/221VTC/2019	A / H9N2	2019-04-15	Vietnam	Gallus gallus domesticus	State Research Center of Virology and Biotechnology (VECTOR)	Natalia Goncharova (State Research Center of Virology and Biotechnology (VECTOR) / Emerging Zoonotic Diseases and Influenza)	NA
EPI_ISL_407907	A/duck/Vinh/195VTC/2019	A / H9N2	2019-10-14	Vietnam	Anas platyrhynchos f. domestica	State Research Center of Virology and Biotechnology (VECTOR)	Natalia Goncharova (State Research Center of Virology and Biotechnology (VECTOR) / Emerging Zoonotic Diseases and Influenza)	NA
EPI_ISL_407998	A/chicken/Yen Thanh/330VTC/2019	A / H9N2	2019-04-27	Vietnam	Gallus gallus domesticus	State Research Center of Virology and Biotechnology (VECTOR)	Natalia Goncharova (State Research Center of Virology and Biotechnology (VECTOR) / Emerging Zoonotic Diseases and Influenza)	NA
EPI_ISL_407989	A/duck/Nghi Loc/226VTC/2019	A / H9N2	2019-04-15	Vietnam	Anas platyrhynchos f. domestica	State Research Center of Virology and Biotechnology (VECTOR)	Natalia Goncharova (State Research Center of Virology and Biotechnology (VECTOR) / Emerging Zoonotic Diseases and Influenza)	NA
EPI_ISL_407897	A/chicken/Vinh/122VTC/2019	A / H9N2	2019-04-15	Vietnam	Gallus gallus domesticus	State Research Center of Virology and Biotechnology (VECTOR)	Natalia Goncharova (State Research Center of Virology and Biotechnology (VECTOR) / Emerging Zoonotic Diseases and Influenza)	NA
EPI_ISL_407994	A/chicken/Yen Thanh/313VTC/2019	A / H9N2	2019-03-24	Vietnam	Gallus gallus domesticus	State Research Center of Virology and Biotechnology (VECTOR)	Natalia Goncharova (State Research Center of Virology and Biotechnology (VECTOR) / Emerging Zoonotic Diseases and Influenza)	NA
EPI_ISL_408007	A/chicken/Yen Thanh/381VTC/2019	A / H9N2	2019-09-12	Vietnam	Gallus gallus domesticus	State Research Center of Virology and Biotechnology (VECTOR)	Natalia Goncharova (State Research Center of Virology and Biotechnology (VECTOR) / Emerging Zoonotic Diseases and Influenza)	NA
EPI_ISL_407999	A/chicken/Yen Thanh/331VTC/2019	A / H9N2	2019-04-27	Vietnam	Gallus gallus domesticus	State Research Center of Virology and Biotechnology (VECTOR)	Natalia Goncharova (State Research Center of Virology and Biotechnology (VECTOR) / Emerging Zoonotic Diseases and Influenza)	NA
